# Supplementary material for: Integration of Brain Proteomes and Genome-Wide Association Data Identifies GLO1 as a Candidate Causal Gene and Therapeutic Target for Restless Legs Syndrome
Source: Int J Mol Sci. 2026 May 15;27(10):4446. doi: 10.3390/ijms27104446 (PMC13206922; doi:10.3390/ijms27104446)
Supplement: Supplementary file 1 [file ijms-27-04446-s001.zip]

Archive with 1 entries (1 files):
- RLS_Supplementary_tables_20260312.xlsx
