# Supplementary material for: Integration of Brain Proteomes and Genome-Wide Association Data Identifies GLO1 as a Candidate Causal Gene and Therapeutic Target for Restless Legs Syndrome
Source: Int J Mol Sci. 2026 May 15;27(10):4446. doi: 10.3390/ijms27104446 (PMC13206922; doi:10.3390/ijms27104446)
Supplement: Supplementary file 1 [file ijms-27-04446-s001.zip › RLS_Supplementary_tables_20260312.xlsx]

## Sheet: Legend
Contents:
Supplementary Table S1 - Results (p<0.05) for discovery PWAS of brain pQTL in ROSMAP project and RLS.
Supplementary Table S2 - Results (p<0.05) for confirmation PWAS of brain pQTL in Banner project and RLS.
Supplementary Table S3 - Results (p<0.05) for SMR of plasma pQTL of UKBppp consortium and RLS.
Supplementary Table S4 - PheWAS results for GLO1(rs1781735).
Supplementary Table S5 - PheWAS results for GLO1(rs4746).
Supplementary table S6 - All candidate drugs predicted by DSigDB
Supplementary table S7 - Summary of datasets used in the study.

## Sheet: Table S1
Supplementary Table S1 - Results (p<0.05) for discovery PWAS of brain pQTL in ROSMAP project and RLS.
Gene	CHR	Position start	Position end	TWAS.Z	TWAS.P	Bonferroni Correction
ENSG00000105447.GRWD1	19	48949030	48960279	-4.7403	2.13e-06	0.00374667
ENSG00000124767.GLO1	6	38643701	38670917	-4.9028	9.45e-07	0.00166226
ENSG00000198729.PPP1R14C	6	150464212	150571493	-3.601	0.000317	0.557603
ENSG00000163686.ABHD6	3	58223233	58281420	3.55675	0.000375	0.659625
ENSG00000086205.FOLH1	11	49168187	49230222	3.42406	0.000617	1
ENSG00000144567.FAM134A	2	220040947	220050201	3.30512	0.000949	1
ENSG00000164933.SLC25A32	8	104410863	104427417	-3.2113	0.00132	1
ENSG00000121897.LIAS	4	39460620	39479273	-3.0486	0.0023	1
ENSG00000169857.AVEN	15	34158428	34331377	-2.8685	0.00412	1
ENSG00000186132.C2orf76	2	120059801	120124404	2.84367	0.00446	1
ENSG00000055147.FAM114A2	5	153369688	153418496	2.8351	0.00458	1
ENSG00000007516.BAIAP3	16	1383602	1399439	2.8353	0.00458	1
ENSG00000078053.AMPH	7	38423305	38671167	-2.8302	0.00465	1
ENSG00000214078.CPNE1	20	34213953	34252878	2.7915	0.00525	1
ENSG00000151445.VIPAS39	14	77893018	77924295	-2.76172	0.00575	1
ENSG00000168081.PNOC	8	28174503	28200872	2.7426	0.0061	1
ENSG00000163956.LRPAP1	4	3508103	3534286	-2.7222	0.00648	1
ENSG00000172346.CSDC2	22	41956767	41973745	2.7102	0.00672	1
ENSG00000145730.PAM	5	102089685	102366809	-2.71	0.00673	1
ENSG00000172340.SUCLG2	3	67410884	67705038	-2.69583	0.007021	1
ENSG00000156170.NDUFAF6	8	95907995	96128683	-2.6945	0.00705	1
ENSG00000188732.FAM221A	7	23719749	23742868	-2.6882	0.00718	1
ENSG00000196151.WDSUB1	2	160092304	160143310	-2.66217	0.007764	1
ENSG00000071282.LMCD1	3	8543393	8609805	2.6447	0.008176	1
ENSG00000152642.GPD1L	3	32147181	32210205	2.63209	0.008486	1
ENSG00000155380.SLC16A1	1	113454469	113499635	-2.62362	0.0087	1
ENSG00000176978.DPP7	9	140004994	140009629	2.6238	0.0087	1
ENSG00000100580.TMED8	14	77801364	77843452	2.56526	0.01031	1
ENSG00000124356.STAMBP	2	74056086	74100786	-2.54978	0.010779	1
ENSG00000135549.PKIB	6	122793076	123047518	2.5457	0.0109	1
ENSG00000257727.CNPY2	12	56703626	56710120	-2.53505	0.0112	1
ENSG00000154229.PRKCA	17	64298754	64806861	2.5352	0.0112	1
ENSG00000125633.CCDC93	2	118673054	118771709	-2.53553	0.011228	1
ENSG00000144711.IQSEC1	3	12938719	13114617	-2.52788	0.011475	1
ENSG00000124615.MOCS1	6	39867354	39902290	2.527	0.0115	1
ENSG00000177465.ACOT4	14	74058410	74063200	-2.52509	0.01157	1
ENSG00000135916.ITM2C	2	231729354	231743963	-2.51355	0.011952	1
ENSG00000103381.CPPED1	16	12756919	12897874	2.5054	0.01223	1
ENSG00000196419.XRCC6	22	42017123	42060044	-2.4877	0.01286	1
ENSG00000167468.GPX4	19	1103936	1106787	2.48697	0.0129	1
ENSG00000196502.SULT1A1	16	28616903	28634946	2.4783	0.0132	1
ENSG00000196139.AKR1C3	10	5077546	5149878	2.47108	0.0135	1
ENSG00000146085.MUT	6	49398073	49430904	2.4083	0.016	1
ENSG00000176915.ANKLE2	12	133302254	133338474	-2.40885	0.016	1
ENSG00000113361.CDH6	5	31193857	31329253	-2.3965	0.01655	1
ENSG00000148484.RSU1	10	16632610	16859527	-2.3863	0.017	1
ENSG00000138621.PPCDC	15	75315896	75409803	-2.3849	0.01709	1
ENSG00000103591.AAGAB	15	67493371	67547533	2.3783	0.01739	1
ENSG00000135318.NT5E	6	86159809	86205500	2.3771	0.0174	1
ENSG00000129158.SERGEF	11	17809595	18034709	2.36974	0.017801	1
ENSG00000136159.NUDT15	13	48611703	48621358	-2.319	0.0204	1
ENSG00000085449.WDFY1	2	224720433	224810104	2.27516	0.022896	1
ENSG00000154511.FAM69A	1	93307724	93427057	-2.27493	0.0229	1
ENSG00000177425.PAWR	12	79968759	80084877	-2.27144	0.0231	1
ENSG00000103356.EARS2	16	23533335	23569052	-2.2693	0.02325	1
ENSG00000082805.ERC1	12	1099675	1605099	-2.26662	0.0234	1
ENSG00000185666.SYN3	22	32908539	33454358	2.255	0.02413	1
ENSG00000130707.ASS1	9	133320316	133376661	2.2532	0.0242	1
ENSG00000106049.HIBADH	7	27565061	27702614	2.2539	0.02421	1
ENSG00000091664.SLC17A6	11	22359643	22401049	2.25184	0.024333	1
ENSG00000168216.LMBRD1	6	70385694	70507003	2.2391	0.0252	1
ENSG00000134014.ELP3	8	27947190	28048673	2.2306	0.02571	1
ENSG00000137288.UQCC2	6	33662070	33679504	2.2254	0.0261	1
ENSG00000117593.DARS2	1	173793641	173827684	-2.21975	0.0264	1
ENSG00000198561.CTNND1	11	57520715	57587018	-2.21003	0.027103	1
ENSG00000118873.RAB3GAP2	1	220321635	220445796	-2.20645	0.0274	1
ENSG00000118961.C2orf43	2	20883788	21022882	-2.2042	0.02751	1
ENSG00000162377.COA7	1	53152508	53164038	-2.20047	0.0278	1
ENSG00000003147.ICA1	7	8152814	8302317	2.1975	0.02798	1
ENSG00000149541.B3GAT3	11	62382768	62389647	-2.19005	0.028521	1
ENSG00000111344.RASAL1	12	113536624	113574044	2.1753	0.0296	1
ENSG00000168434.COG7	16	23399814	23464501	2.1697	0.03003	1
ENSG00000033011.ALG1	16	5083703	5137380	-2.165	0.03039	1
ENSG00000120265.PCMT1	6	150070579	150132556	-2.1598	0.0308	1
ENSG00000117868.ESYT2	7	158523686	158622944	2.1585	0.03089	1
ENSG00000117899.MESDC2	15	81239667	81282219	-2.1567	0.03103	1
ENSG00000170430.MGMT	10	131265448	131566271	-2.14426	0.032	1
ENSG00000152932.RAB3C	5	57878048	58155213	-2.1423	0.03217	1
ENSG00000164308.ERAP2	5	96211643	96255420	2.1401	0.03235	1
ENSG00000164733.CTSB	8	11700033	11726957	-2.1395	0.03239	1
ENSG00000102763.VWA8	13	42140973	42535256	-2.138	0.0325	1
ENSG00000118298.CA14	1	150229554	150237478	-2.13649	0.0326	1
ENSG00000151376.ME3	11	86152150	86383678	-2.13281	0.032941	1
ENSG00000007923.DNAJC11	1	6694228	6761984	-2.12706	0.0334	1
ENSG00000106066.CPVL	7	29034847	29235067	-2.1212	0.0339	1
ENSG00000143321.HDGF	1	156711899	156736717	-2.11753	0.0342	1
ENSG00000106993.CDC37L1	9	4679559	4708398	-2.1142	0.0345	1
ENSG00000166171.DPCD	10	103330317	103369425	-2.11344	0.0346	1
ENSG00000004766.CCDC132	7	92861653	92988338	-2.1124	0.03465	1
ENSG00000158863.FAM160B2	8	21946670	21962409	2.0938	0.03627	1
ENSG00000163655.GMPS	3	155588325	155661815	2.0918	0.036456	1
ENSG00000072042.RDH11	14	68143518	68162531	-2.08882	0.03672	1
ENSG00000175497.DPP10	2	115199876	116603328	-2.08024	0.037503	1
ENSG00000116120.FARSB	2	223435255	223521056	2.07982	0.037542	1
ENSG00000143164.DCAF6	1	167905021	168045081	-2.07931	0.0376	1
ENSG00000127415.IDUA	4	980785	998316	2.0768	0.03782	1
ENSG00000105357.MYH14	19	50691443	50813802	2.07358	0.0381	1
ENSG00000144040.SFXN5	2	73169165	73302747	-2.07338	0.038137	1
ENSG00000134369.NAV1	1	201592411	201796102	-2.07111	0.0383	1
ENSG00000133961.NUMB	14	73741815	73930348	-2.07137	0.03832	1
ENSG00000106780.MEGF9	9	123363091	123476748	2.0686	0.0386	1
ENSG00000105397.TYK2	19	10461209	10491352	2.06294	0.0391	1
ENSG00000167930.ITFG3	16	284545	319942	2.0617	0.03924	1
ENSG00000107902.LHPP	10	126150403	126306457	-2.05994	0.0394	1
ENSG00000066629.EML1	14	100204030	100408397	2.05882	0.03951	1
ENSG00000125447.GGA3	17	73232694	73258444	2.0523	0.0401	1
ENSG00000008118.CAMK1G	1	209757062	209787283	-2.04537	0.0408	1
ENSG00000187024.PTRH1	9	130455257	130487152	-2.0415	0.0412	1
ENSG00000136068.FLNB	3	57994127	58157982	2.04099	0.041252	1
ENSG00000144959.NCEH1	3	172348039	172429008	-2.03866	0.041484	1
ENSG00000067208.EVI5	1	92974253	93257961	-2.03567	0.0418	1
ENSG00000143819.EPHX1	1	225997794	226033260	2.03287	0.0421	1
ENSG00000127328.RAB3IP	12	70132461	70216984	2.02954	0.0424	1
ENSG00000085377.PREP	6	105725440	105850959	2.0288	0.0425	1
ENSG00000124370.MCEE	2	71336814	71357369	-2.02123	0.043256	1
ENSG00000137767.SQRDL	15	45923346	45983492	-2.0112	0.0443	1
ENSG00000115902.SLC1A4	2	65215611	65250999	2.007	0.04475	1
ENSG00000180185.FAHD1	16	1876968	1890208	2.0057	0.04489	1
ENSG00000196704.AMZ2	17	66243715	66253297	1.999	0.0456	1
ENSG00000076554.TPD52	8	80870571	81143467	1.9912	0.04646	1
ENSG00000100100.PIK3IP1	22	31677579	31688520	-1.9731	0.04848	1
ENSG00000072778.ACADVL	17	7120444	7128592	-1.966	0.0493	1
ENSG00000003987.MTMR7	8	17155539	17271037	-1.9616	0.04981	1

## Sheet: Table S2
Supplementary Table S2 - Results (p<0.05) for confirmation PWAS of brain pQTL in Banner project and RLS.
Gene	CHR	Position start	Position end	TWAS.Z	TWAS.P	Bonferroni Correction
ENSG00000137764.MAP2K5	15	67835047	68099461	6.0438	1.5e-09	1.716e-06
ENSG00000105447.GRWD1	19	48949030	48960279	-4.634	3.59e-06	0.00410696
ENSG00000124767.GLO1	6	38643701	38670917	-4.91943	8.68e-07	0.000992992
ENSG00000186132.C2orf76	2	120059801	120124404	3.1586	0.00159	1
ENSG00000152620.NADK2	5	36192694	36242381	-3.03038	0.00244	1
ENSG00000055147.FAM114A2	5	153369688	153418496	3.02989	0.00245	1
ENSG00000214078.CPNE1	20	34213953	34252878	2.91	0.00362	1
ENSG00000144567.FAM134A	2	220040947	220050201	2.8396	0.00452	1
ENSG00000135318.NT5E	6	86159809	86205500	2.83963	0.00452	1
ENSG00000007516.BAIAP3	16	1383602	1399439	2.8376	0.00455	1
ENSG00000164933.SLC25A32	8	104410863	104427417	-2.76921	0.00562	1
ENSG00000198561.CTNND1	11	57520715	57587018	-2.7036	0.00686	1
ENSG00000117899.MESDC2	15	81239667	81282219	-2.6751	0.00747	1
ENSG00000196151.WDSUB1	2	160092304	160143310	-2.6714	0.00755	1
ENSG00000100600.LGMN	14	93170152	93215047	2.6332	0.00846	1
ENSG00000135823.STX6	1	180941861	180992047	2.6322	0.00848	1
ENSG00000185666.SYN3	22	32908539	33454358	2.62922	0.00856	1
ENSG00000143819.EPHX1	1	225997794	226033260	2.6081	0.00911	1
ENSG00000130287.NCAN	19	19322782	19363042	2.5969	0.00941	1
ENSG00000257727.CNPY2	12	56703626	56710120	-2.5875	0.00967	1
ENSG00000135469.COQ10A	12	56660642	56664750	-2.5746	0.01004	1
ENSG00000156587.UBE2L6	11	57319129	57335757	2.5554	0.01061	1
ENSG00000130707.ASS1	9	133320316	133376661	2.5514	0.0107	1
ENSG00000163406.SLC15A2	3	121612936	121662949	2.5459	0.0109	1
ENSG00000178922.HYI	1	43916824	43919660	2.5299	0.01141	1
ENSG00000106066.CPVL	7	29034847	29235067	-2.5153	0.0119	1
ENSG00000132481.TRIM47	17	73870242	73874656	-2.5163	0.0119	1
ENSG00000117020.AKT3	1	243651535	244014381	-2.4861	0.01291	1
ENSG00000167693.NXN	17	702553	883010	2.4768	0.0133	1
ENSG00000130592.LSP1	11	1874200	1913497	2.4675	0.01361	1
ENSG00000164983.TMEM65	8	125324231	125384933	2.46079	0.01386	1
ENSG00000176390.CRLF3	17	29096406	29151794	-2.4473	0.0144	1
ENSG00000143164.DCAF6	1	167905021	168045081	-2.4287	0.01515	1
ENSG00000124615.MOCS1	6	39867354	39902290	2.40684	0.0161	1
ENSG00000134014.ELP3	8	27947190	28048673	2.38224	0.01721	1
ENSG00000151445.VIPAS39	14	77893018	77924295	-2.3612	0.01821	1
ENSG00000107819.SFXN3	10	102790991	102800998	2.3319	0.0197	1
ENSG00000135862.LAMC1	1	182992595	183114727	-2.3215	0.02026	1
ENSG00000106993.CDC37L1	9	4679559	4708398	-2.3104	0.0209	1
ENSG00000072778.ACADVL	17	7120444	7128592	-2.3061	0.0211	1
ENSG00000101146.RAE1	20	55926066	55954267	2.294	0.02179	1
ENSG00000168297.PXK	3	58318607	58411748	-2.2853	0.0223	1
ENSG00000185008.ROBO2	3	75955846	77699115	2.2761	0.0228	1
ENSG00000146085.MUT	6	49398073	49430904	2.26834	0.0233	1
ENSG00000166888.STAT6	12	57489191	57525922	-2.2532	0.02425	1
ENSG00000072042.RDH11	14	68143518	68162531	-2.2212	0.02634	1
ENSG00000148218.ALAD	9	116148597	116163613	-2.2198	0.0264	1
ENSG00000118961.C2orf43	2	20883788	21022882	-2.2042	0.02751	1
ENSG00000149541.B3GAT3	11	62382768	62389647	-2.19	0.02852	1
ENSG00000196704.AMZ2	17	66243715	66253297	2.1635	0.0305	1
ENSG00000172346.CSDC2	22	41956767	41973745	2.16012	0.03076	1
ENSG00000106853.PTGR1	9	114312002	114362135	2.1551	0.0312	1
ENSG00000081760.AACS	12	125549925	125627873	2.1307	0.03311	1
ENSG00000111912.NCOA7	6	126102307	126252266	-2.13023	0.0332	1
ENSG00000103356.EARS2	16	23533335	23569052	-2.1248	0.03361	1
ENSG00000085433.WDR47	1	109512836	109584850	-2.1132	0.03459	1
ENSG00000166171.DPCD	10	103330317	103369425	-2.1134	0.0346	1
ENSG00000152642.GPD1L	3	32147181	32210205	2.1115	0.0347	1
ENSG00000102763.VWA8	13	42140973	42535256	-2.1099	0.0349	1
ENSG00000196126.HLA-DRB1	6	32546546	32557625	-2.1052	0.0353	1
ENSG00000105397.TYK2	19	10461209	10491352	2.1033	0.0354	1
ENSG00000177465.ACOT4	14	74058410	74063200	-2.0975	0.03595	1
ENSG00000091664.SLC17A6	11	22359643	22401049	2.0904	0.03658	1
ENSG00000124126.PREX1	20	47240790	47444420	-2.083	0.0373	1
ENSG00000144559.TAMM41	3	11831916	11888393	-2.0772	0.0378	1
ENSG00000196502.SULT1A1	16	28616903	28634946	2.0717	0.03829	1
ENSG00000086205.FOLH1	11	49168187	49230222	2.0674	0.03869	1
ENSG00000176853.FAM91A1	8	124780696	124827692	-2.06687	0.03875	1
ENSG00000182667.NTM	11	131240373	132206716	-2.0668	0.03875	1
ENSG00000163956.LRPAP1	4	3508103	3534286	-2.06665	0.0388	1
ENSG00000133574.GIMAP4	7	150264365	150271041	-2.0664	0.0388	1
ENSG00000049239.H6PD	1	9294834	9331396	2.057	0.03968	1
ENSG00000117593.DARS2	1	173793641	173827684	-2.0297	0.04239	1
ENSG00000124370.MCEE	2	71336814	71357369	-2.0295	0.04241	1
ENSG00000116120.FARSB	2	223435255	223521056	2.0222	0.04315	1
ENSG00000137767.SQRDL	15	45923346	45983492	-2.0112	0.0443	1
ENSG00000164733.CTSB	8	11700033	11726957	-2.0058	0.04488	1
ENSG00000097007.ABL1	9	133589333	133763062	1.9865	0.047	1
ENSG00000090615.GOLGA3	12	133345495	133405444	1.9771	0.04802	1
ENSG00000176978.DPP7	9	140004994	140009629	1.9693	0.0489	1

## Sheet: Table S3
Supplementary Table S3 - Results (p<0.05) for SMR of plasma pQTL of UKBppp consortium and RLS.
gene	SNP	effect_allele.exposure	other_allele.exposure	effect_allele.outcome	other_allele.outcome	beta.exposure	beta.outcome	eaf.exposure	eaf.outcome	se.outcome	pval.outcome	samplesize.outcome	chr.exposure	pos.exposure	se.exposure	pval.exposure	beta_SMR	se_SMR	pval_SMR	Bonferroni Correction
GLO1	rs4746	G	T	G	T	-0.330717	0.128607	0.463805	0.367334	0.0215155	2.26725e-09	500348	6	38682852	0.00752756	0	-0.388873	0.0656564975166518	3.16418816141777e-09	5.27470166508342e-06
C1QTNF5	rs2509656	A	G	A	G	0.163496	-0.0864346	0.143369	0.191328	0.0271865	0.00147618	500348	11	119337866	0.0104547	1.989444145e-55	-0.528665	0.169683884986763	0.00183579130490247	1
RNASEH2A	rs7247284	C	T	C	T	-0.286069	0.18885	0.0332261	0.0277588	0.0602056	0.00170828	500348	19	12810372	0.0210867	3.171208094e-42	-0.660155	0.216010713221782	0.00224218879867404	1
MARCO	rs35288880	T	C	T	C	-0.340352	-0.0870257	0.163237	0.166294	0.0286783	0.00240902	500348	2	118970896	0.00997418	1.664298197e-255	0.255693223486273	0.0845932321200412	0.00250596428103588	1
ASPSCR1	rs8074498	A	T	A	T	-0.213285	0.0651949	0.5811	0.637088	0.0220334	0.00308731	500348	17	81996668	0.00756964	5.695725691e-175	-0.30567	0.103873025718322	0.0032533122951811	1
CLUL1	rs12957470	C	G	C	G	0.613679	-0.0628463	0.286379	0.351952	0.0221698	0.00458596	500348	18	591690	0.00811193	0	-0.102409	0.036151406486266	0.00461447501954311	1
IFNGR1	rs9376267	T	C	T	C	-0.202449	-0.0701306	0.237414	0.233289	0.0251964	0.00537997	500348	6	137209894	0.00862167	3.158299006e-122	0.346411194918226	0.125329306147547	0.00570961532696737	1
UBE2L6	rs28362950	A	G	A	G	0.253906	0.0634991	0.267431	0.287514	0.0229584	0.00567767	500348	11	57604445	0.00842821	1.115314903e-199	0.250089009318409	0.0908011440261231	0.00588268959772218	1
TREH	rs11455968	GA	G	GA	G	0.883949	-0.0615005	0.325361	0.324044	0.0226241	0.0065607	500348	11	118692994	0.00808643	0	-0.0695747	0.0256022625309484	0.00657727546064704	1
KAZALD1	rs11190812	A	G	A	G	-1.69603	-0.108376	0.0397966	0.0792156	0.0401567	0.00695841	500348	10	101064535	0.0194453	0	0.0638998130929288	0.0236882126228731	0.00698546713156673	1
SGSH	rs7503034	T	C	T	C	-0.885866	-0.0584762	0.331355	0.348731	0.0221872	0.00839924	500348	17	80210594	0.00737931	0	0.0660102092190015	0.0250518097453583	0.0084150240646123	1
LPA	rs56393506	T	C	T	C	0.761378	0.0698838	0.172142	0.187652	0.0268117	0.00914829	500348	6	160668275	0.0103824	0	0.0917859460084216	0.0352369387875367	0.00919220572600713	1
GALNT2	rs4846914	A	G	A	G	0.292801	-0.0545985	0.606091	0.545241	0.0210474	0.00948462	500348	1	230159944	0.00739692	0	-0.18647	0.0720371395901144	0.00963890640194597	1
F11	rs2289252	T	C	T	C	0.384964	-0.0552875	0.399463	0.423753	0.02134	0.00957547	500348	4	186286227	0.00702899	0	-0.143617	0.055495743502507	0.0096563561533168	1
YAP1	rs10791554	A	G	A	G	0.0623571	0.0566477	0.453119	0.453691	0.0210397	0.00709365	500348	11	102052822	0.00690749	8.785005559e-20	0.908440257805446	0.352093444714666	0.00987684908180961	1
ADM	rs2403310	C	G	C	G	0.159608	0.0544271	0.472347	0.477806	0.0211336	0.0100131	500348	11	10341724	0.00706275	2.23853102e-113	0.341004836850283	0.13326645537181	0.0105028185654066	1
SORCS2	rs4234798	G	T	G	T	-0.456763	-0.055479	0.617255	0.618215	0.0216836	0.0105102	500348	4	7218206	0.00751423	0	0.121461239198446	0.0475143554485088	0.0105789995967837	1
CBLIF	rs1787909	C	G	C	G	-0.219986	-0.0572181	0.34459	0.335761	0.0224475	0.0108039	500348	11	61202571	0.00747232	8.422971201e-191	0.260098824470648	0.102422337923552	0.0111019419839845	1
APOF	rs2020854	C	T	C	T	-0.351487	-0.116681	0.0696631	0.0545799	0.0462931	0.0117195	500348	12	56349583	0.0143282	3.438389537e-133	0.331963913316851	0.132399810218852	0.012166294767623	1
IL17RA	rs4819959	A	G	A	G	0.85719	0.0525786	0.494992	0.468177	0.0210764	0.0126075	500348	22	17105741	0.00767248	0	0.0613383263920484	0.024593909837521	0.0126296408327942	1
AMY2B	rs12080068	A	C	A	C	0.658622	-0.0954327	0.0921786	0.0833835	0.0382817	0.0126704	500348	1	103787201	0.0137058	0	-0.144898	0.0582020909124901	0.0127901754351272	1
CDH3	rs138190335	C	T	C	T	0.736063	-0.896456	0.00391614	0.000911099	0.354267	0.0113915	500348	16	68685216	0.0589439	4.366805943e-36	-1.21791	0.49108208682979	0.0131365093408858	1
KIF1C	rs148934699	T	C	T	C	-0.542954	0.723867	0.00617735	0.000913219	0.286854	0.0116204	500348	17	5022180	0.0485496	2.455957679e-29	-1.3332	0.541603613280943	0.0138326034363146	1
ERI1	rs7814328	C	T	C	T	-0.0710323	-0.0550821	0.460807	0.394181	0.0217048	0.0111558	500348	8	9018719	0.00760663	4.89887271e-21	0.775451449551824	0.316645130064271	0.014326911675322	1
TMPRSS15	rs2824805	C	G	C	G	0.126135	-0.0681514	0.173137	0.180793	0.0273301	0.0126439	500348	21	18398417	0.0098277	5.244411382e-38	-0.540305	0.220725071435798	0.0143705395208284	1
GBP1	rs148526074	T	G	T	G	-1.31382	-0.150326	0.0276273	0.029271	0.0623198	0.0158577	500348	1	89058073	0.0230814	0	0.114419022392717	0.0474766202564942	0.0159521819980019	1
GPC5	rs342706	C	T	C	T	-0.878117	-0.0547103	0.271658	0.310505	0.0227005	0.0159481	500348	13	91764804	0.00859842	0	0.062304112094402	0.0258585363958084	0.0159778353851167	1
CALCOCO2	rs606911	A	G	A	G	0.0754112	0.0713914	0.158831	0.167897	0.0280895	0.0110357	500348	17	48830866	0.0101917	0	0.946694920648392	0.393845663967069	0.016229173549621	1
CRHBP	rs6896257	A	G	A	G	-0.588492	-0.0530624	0.638499	0.643158	0.0221128	0.0164119	500348	5	76914771	0.00773054	0	0.0901667312384875	0.0375940254866991	0.0164654124459124	1
CES2	rs140461033	A	G	A	G	-1.05004	1.11286	0.00357856	0.000620741	0.46076	0.0157232	500348	16	66938061	0.061802	4.837299731e-65	-1.05983	0.443213830575781	0.0167920210852279	1
PI3	rs35770435	T	C	T	C	0.352805	-0.0636369	0.180422	0.194795	0.0265952	0.0167205	500348	20	45160163	0.00930324	0	-0.180374	0.0755320570639898	0.0169381497885115	1
TACSTD2	rs7333	T	C	T	C	-0.906705	0.0742652	0.164263	0.131902	0.031145	0.0171025	500348	1	58575548	0.0106278	0	-0.0819067	0.0343630645964068	0.0171457396027094	1
CALCB	rs4757282	T	G	T	G	-0.126775	-0.0700667	0.759872	0.84533	0.0294421	0.0173217	500348	11	15105198	0.00883048	4.848494307e-47	0.55268546637744	0.235408129832091	0.0188858948638221	1
MICB_MICA	rs3132467	A	G	A	G	-1.10196	-0.0518801	0.256756	0.347966	0.0220963	0.0188795	500348	6	31413166	0.0087449	0	0.0470798395586047	0.0200552971421138	0.018899798486695	1
SLC9A3R1	rs745666	C	G	C	G	0.0915183	-0.0497314	0.438805	0.419059	0.0215105	0.0207797	500348	17	74748659	0.00791169	3.011352946e-31	-0.543404	0.239689021154207	0.0233828671075539	1
KRT19	rs7405611	A	G	A	G	0.147113	0.0499337	0.622765	0.64307	0.0219983	0.0232145	500348	17	41535160	0.00768458	5.438314235e-82	0.339424116155608	0.150580811000893	0.0241899152384127	1
CYB5R2	rs61683338	G	C	G	C	-0.38536	0.0739948	0.111914	0.115086	0.0330456	0.0251449	500348	11	7665627	0.0119064	4.15998629e-230	-0.192015	0.0859575181556264	0.025494064249311	1
SPTLC1	rs45461899	A	C	A	C	-0.550489	0.162502	0.0239861	0.021731	0.0724304	0.0248611	500348	9	92068074	0.0249555	3.929925105e-108	-0.295196	0.13225344283113	0.0256119438689242	1
DSG2	rs2848680	G	A	G	A	-0.218118	-0.0475677	0.475905	0.41699	0.0213617	0.0259627	500348	18	31513354	0.00725299	5.490115797e-199	0.218082414106126	0.0982045548987147	0.0263715917809129	1
UROD	rs12749939	T	C	T	C	-0.477212	-0.0538259	0.258317	0.250043	0.024386	0.0272973	500348	1	45012761	0.00849751	0	0.112792427684132	0.0511404324243832	0.0274160071006143	1
ENPP6	rs78293932	T	C	T	C	0.952949	0.147316	0.0239241	0.0249429	0.0669573	0.0277959	500348	4	184217948	0.0236542	0	0.154589595036041	0.0703679587274461	0.0280293892793384	1
GUSB	rs149606212	T	C	T	C	-1.40473	-0.566045	0.00212414	0.00163244	0.256106	0.0270913	500348	7	65979854	0.0758209	6.259262207e-77	0.402956440027621	0.183609636287731	0.0281896711884117	1
CRELD2	rs74510325	G	C	G	C	-0.812982	0.148696	0.0348094	0.0244242	0.0679324	0.0286055	500348	22	49921734	0.0201768	0	-0.182902	0.083682744025618	0.0288405487522367	1
NPL	rs116448311	T	C	T	C	-1.70826	-0.777753	0.00546521	0.000914705	0.355715	0.0287826	500348	1	183127290	0.045358	0	0.455289592919111	0.208582969299849	0.0290524181782472	1
APOD	rs139828053	C	T	C	T	-0.536629	0.116141	0.0313123	0.0418855	0.0530386	0.0285424	500348	3	195572021	0.0220963	1.380650561e-130	-0.216427	0.0992375723198388	0.0291909851977466	1
APOBR	rs149271	G	A	G	A	-1.12313	-0.0458687	0.409996	0.470692	0.0210829	0.0295828	500348	16	28495551	0.00777238	0	0.0408400630381167	0.0187736855384156	0.0296010019306212	1
TEF	rs4822027	A	G	A	G	0.0844593	0.0555083	0.20978	0.236024	0.0247681	0.0250184	500348	22	41390223	0.00950793	3.2529471e-19	0.65721951283044	0.302443919744558	0.0297781087364221	1
AKR7L	rs59622577	T	C	T	C	-0.316627	-0.0927293	0.097373	0.0635393	0.0430946	0.0314159	500348	1	19282519	0.012902	2.703130461e-133	0.292866053747785	0.136627438072069	0.0320699534621683	1
CA1	rs12544332	A	C	A	C	-0.0887517	0.0489205	0.588965	0.664169	0.0224593	0.0293927	500348	8	85343981	0.0074213	2.911199703e-33	-0.551206	0.257220891888216	0.0321187267287706	1
CTSB	rs709821	C	G	C	G	0.590876	-0.0571456	0.261802	0.195913	0.0267719	0.0327982	500348	8	11845085	0.00859135	0	-0.0967134	0.0453306461299459	0.0328829708072941	1
ATP5IF1	rs510379	C	T	C	T	0.11152	-0.0479568	0.359785	0.327956	0.0223812	0.0321351	500348	1	28208722	0.00786245	5.765080752e-46	-0.430029	0.202969381692385	0.034116884374852	1
CEP170	rs12072595	G	T	G	T	0.069952	-0.0478683	0.360129	0.346554	0.0221108	0.0303928	500348	1	243211513	0.00787435	3.238665544e-19	-0.684302	0.32533616048074	0.0354334997098946	1
CD69	rs12819552	G	A	G	A	-0.0554819	-0.0474351	0.421933	0.387091	0.0215867	0.0279905	500348	12	9767236	0.00767925	0	0.854965313011991	0.406674101143344	0.035523915599129	1
DECR1	rs189045259	A	G	A	G	-0.953108	-0.644882	0.00454899	0.00113888	0.30472	0.0343186	500348	8	90039325	0.0564647	3.172561217e-64	0.676609576249491	0.322214930191382	0.035740248167299	1
HDGF	rs3806417	A	C	A	C	1.14633	0.04641	0.334645	0.345003	0.0221542	0.0361826	500348	1	156741831	0.00799834	0	0.0404857240061762	0.0193282618734336	0.0362031283226157	1
SMOC1	rs1958078	C	A	C	A	0.367091	-0.081355	0.846918	0.919479	0.0391297	0.0376071	500348	14	69888141	0.00984948	2.504874431e-304	-0.221621	0.106759734829961	0.0379047054317697	1
SFTPA2	rs17886395	G	C	G	C	0.940133	-0.0627267	0.131856	0.14064	0.030252	0.0381276	500348	10	79558907	0.0113707	0	-0.0667211	0.0321885429882177	0.0381889305390618	1
IGSF3	rs2284860	C	T	C	T	0.109766	-0.058716	0.216555	0.172251	0.0279695	0.0357915	500348	1	116580265	0.00904368	3.349382772e-34	-0.53492	0.258593550961274	0.0385861371392675	1
SEPTIN8	rs30512	T	C	T	C	-0.144814	0.0492608	0.112193	0.272481	0.0235937	0.0368095	500348	5	132783465	0.0114144	3.49236655e-37	-0.340166	0.165115659002574	0.0393824776891184	1
APOE	rs429358	C	T	C	T	-1.01199	-0.0566095	0.15567	0.181294	0.0275635	0.0399963	500348	19	44908684	0.0103711	0	0.0559387938615994	0.0272429615775245	0.0400405705126575	1
NT5E	rs2229523	G	A	G	A	-0.58715	0.0446398	0.659674	0.631309	0.0217718	0.0403302	500348	6	85489515	0.00802501	0	-0.0760279	0.037095030708024	0.0404088606307223	1
PCDH9	rs73196184	A	G	A	G	0.340734	-0.0604467	0.113489	0.145798	0.0296338	0.0413714	500348	13	67234051	0.0117258	6.01093942e-186	-0.177401	0.0871844905476979	0.0418728114786068	1
SCGN	rs10946788	A	G	A	G	-0.0924854	0.0525589	0.275168	0.222674	0.0253967	0.0384973	500348	6	25660282	0.00847187	4.792545019e-28	-0.568294	0.279492994520549	0.0420218919630315	1
RPE	rs2723211	A	G	A	G	0.0569095	-0.0443968	0.446918	0.467432	0.0210866	0.0352517	500348	2	210015768	0.00760433	0	-0.78013	0.384912834012994	0.0426859210660657	1
SPRED2	rs7569084	T	C	T	C	-0.0724007	0.0455943	0.585627	0.646863	0.0219932	0.0381619	500348	2	65429835	0.00773413	3.941989912e-21	-0.629749	0.311130374589047	0.0429630229768364	1
MEGF9	rs10984978	C	T	C	T	0.341205	0.048517	0.700826	0.740035	0.0239723	0.0429833	500348	9	120679097	0.00810588	0	0.142193109714101	0.0703389247119898	0.0432236609872477	1
CCL26	rs41463245	T	C	T	C	-1.01414	-0.180728	0.00891345	0.014123	0.0891853	0.0427199	500348	7	75771945	0.0392916	3.370639629e-147	0.178208136943617	0.088212426457757	0.0433610089668269	1
JAM3	rs94499	G	A	G	A	0.123436	-0.0473278	0.218818	0.287859	0.0232061	0.0414047	500348	11	134153833	0.00910931	3.932879787e-42	-0.38342	0.190118489794301	0.043722551817017	1
SEL1L	rs11499034	C	T	C	T	-1.2545	-0.179346	0.0147691	0.0143361	0.0888598	0.0435592	500348	14	81506097	0.0315322	0	0.142962136309287	0.0709239306692661	0.043830220782903	1
HSPG2	rs6684152	G	A	G	A	-0.17479	-0.0452526	0.293763	0.332756	0.022358	0.0429695	500348	1	21821271	0.00809503	1.061827561e-103	0.258896962068768	0.128474234766213	0.0438872160707952	1
MSRA	rs12546887	T	C	T	C	-0.0574071	0.0466003	0.590213	0.660186	0.0223556	0.0371142	500348	8	10435366	0.00765517	0	-0.811752	0.404186693672557	0.0446052814466591	1
NUDT5	rs10508438	A	G	A	G	0.0614984	-0.0473369	0.335603	0.31048	0.0227772	0.0376851	500348	10	12202080	0.00795365	0	-0.769726	0.383515935955131	0.0447470996303786	1
CES1	rs143168962	G	T	G	T	-1.15153	-0.107225	0.0565026	0.0419979	0.0535332	0.0451814	500348	16	55815161	0.0161829	0	0.0931152466718192	0.046507172082531	0.0452664927692496	1
CNTN3	rs4677414	G	A	G	A	-0.511985	-0.10232	0.929147	0.955326	0.0511053	0.0452699	500348	3	74557869	0.0136916	2.436782433e-306	0.199849604968896	0.0999609353878462	0.0455783848634507	1
TIGAR	rs3217860	G	A	G	A	-0.0662248	0.0475485	0.247681	0.302361	0.0229934	0.0386474	500348	12	4289884	0.00894833	0	-0.717986	0.36050139681463	0.0464113901596693	1
RAB11FIP3	rs74847787	C	T	C	T	-0.16458	0.117662	0.0307055	0.0359982	0.0572499	0.0398575	500348	16	496321	0.0216406	0	-0.714923	0.360332816558608	0.0472488713731884	1
FASLG	rs79419452	A	T	A	T	-0.0994035	0.0630987	0.156238	0.131371	0.0312538	0.0434961	500348	1	172703333	0.00932009	7.379467531e-27	-0.634773	0.319996944278575	0.0472908674108529	1

## Sheet: Table S4
Supplementary Table S4 - PheWAS results for GLO1(rs1781735).
chr	position	nea	ea	SNP	gene	pval	beta	se	eaf	trait	consortium	population	sample_size	category	p-adjusted
6	38672079	G	T	rs1781735	GLO1	0.00065	-0.13	0.038	0.48	Neoplasm of uncertain behavior	UKB-SAIGE	European	372016	neoplasms	0.91065
6	38672079	G	T	rs1781735	GLO1	0.0016	0.037	0.012	0.48	Allergy/adverse effect of penicillin	UKB-SAIGE	European	397887	injuries & poisonings	1
6	38672079	G	T	rs1781735	GLO1	0.002	0.38	0.12	0.48	Viral hepatitis B	UKB-SAIGE	European	403448	infectious diseases	1
6	38672079	G	T	rs1781735	GLO1	0.0031	0.1	0.035	0.48	Genitourinary congenital anomalies	UKB-SAIGE	European	408326	congenital anomalies	1
6	38672079	G	T	rs1781735	GLO1	0.0034	-0.25	0.084	0.48	Localized superficial swelling, mass, or lump	UKB-SAIGE	European	403691	symptoms	1
6	38672079	G	T	rs1781735	GLO1	0.0035	0.032	0.011	0.48	Poisoning by antibiotics	UKB-SAIGE	European	400227	injuries & poisonings	1
6	38672079	G	T	rs1781735	GLO1	0.0036	-0.18	0.062	0.48	Paralytic ileus	UKB-SAIGE	European	335305	digestive	1
6	38672079	G	T	rs1781735	GLO1	0.0048	-0.46	0.16	0.48	Mastodynia	UKB-SAIGE	European	407055	genitourinary	1
6	38672079	G	T	rs1781735	GLO1	0.0069	0.21	0.077	0.48	Other specified congenital anomalies of kidney	UKB-SAIGE	European	407069	congenital anomalies	1
6	38672079	G	T	rs1781735	GLO1	0.0081	0.14	0.051	0.48	Calculus of lower urinary tract	UKB-SAIGE	European	401783	genitourinary	1
6	38672079	G	T	rs1781735	GLO1	0.0082	0.11	0.04	0.48	Poisoning by other anti-infectives	UKB-SAIGE	European	383053	injuries & poisonings	1
6	38672079	G	T	rs1781735	GLO1	0.011	-0.34	0.14	0.48	Inflammatory conditions of jaw	UKB-SAIGE	European	398246	digestive	1
6	38672079	G	T	rs1781735	GLO1	0.012	0.4	0.16	0.48	Other specified congenital anomalies of nervous system	UKB-SAIGE	European	408474	congenital anomalies	1
6	38672079	G	T	rs1781735	GLO1	0.013	-0.22	0.087	0.48	Disorders of the autonomic nervous system	UKB-SAIGE	European	395475	neurological	1
6	38672079	G	T	rs1781735	GLO1	0.013	0.23	0.094	0.48	Congenital anomalies of intestine	UKB-SAIGE	European	406959	congenital anomalies	1
6	38672079	G	T	rs1781735	GLO1	0.014	-0.055	0.022	0.48	Intestinal obstruction without mention of hernia	UKB-SAIGE	European	338777	digestive	1
6	38672079	G	T	rs1781735	GLO1	0.014	0.11	0.046	0.48	Liver abscess and sequelae of chronic liver disease	UKB-SAIGE	European	400997	digestive	1
6	38672079	G	T	rs1781735	GLO1	0.015	0.12	0.051	0.48	Obstruction of bile duct	UKB-SAIGE	European	392084	digestive	1
6	38672079	G	T	rs1781735	GLO1	0.016	-0.14	0.057	0.48	Cancer of larynx, pharynx, nasal cavities	UKB-SAIGE	European	407449	neoplasms	1
6	38672079	G	T	rs1781735	GLO1	0.016	-0.071	0.029	0.48	Acute upper respiratory infections of multiple or unspecified sites	UKB-SAIGE	European	408782	respiratory	1
6	38672079	G	T	rs1781735	GLO1	0.016	0.059	0.025	0.48	Contracture of palmar fascia [Dupuytren's disease]	UKB-SAIGE	European	382214	musculoskeletal	1
6	38672079	G	T	rs1781735	GLO1	0.016	-0.45	0.18	0.48	Osteochondritis dissecans	UKB-SAIGE	European	391100	musculoskeletal	1
6	38672079	G	T	rs1781735	GLO1	0.018	0.15	0.064	0.48	Gastrointestinal complications	UKB-SAIGE	European	387824	digestive	1
6	38672079	G	T	rs1781735	GLO1	0.018	-0.11	0.047	0.48	Cystic mastopathy	UKB-SAIGE	European	402674	genitourinary	1
6	38672079	G	T	rs1781735	GLO1	0.019	0.17	0.074	0.48	Disorders of bilirubin excretion	UKB-SAIGE	European	407902	endocrine/metabolic	1
6	38672079	G	T	rs1781735	GLO1	0.019	-0.21	0.09	0.48	Other immunological findings	UKB-SAIGE	European	408721	endocrine/metabolic	1
6	38672079	G	T	rs1781735	GLO1	0.019	-0.24	0.1	0.48	Abnormal findings on study of brain and/or nervous system	UKB-SAIGE	European	395402	neurological	1
6	38672079	G	T	rs1781735	GLO1	0.019	0.12	0.051	0.48	Pruritus and related conditions	UKB-SAIGE	European	408961	dermatologic	1
6	38672079	G	T	rs1781735	GLO1	0.019	0.055	0.023	0.48	Fasciitis	UKB-SAIGE	European	382554	musculoskeletal	1
6	38672079	G	T	rs1781735	GLO1	0.021	-0.026	0.011	0.48	Type 2 diabetes	UKB-SAIGE	European	407701	endocrine/metabolic	1
6	38672079	G	T	rs1781735	GLO1	0.021	-0.025	0.011	0.48	Diabetes mellitus	UKB-SAIGE	European	408959	endocrine/metabolic	1
6	38672079	G	T	rs1781735	GLO1	0.021	0.11	0.049	0.48	Congenital anomalies of urinary system	UKB-SAIGE	European	407585	congenital anomalies	1
6	38672079	G	T	rs1781735	GLO1	0.022	0.35	0.15	0.48	Localized adiposity	UKB-SAIGE	European	398077	endocrine/metabolic	1
6	38672079	G	T	rs1781735	GLO1	0.022	0.39	0.17	0.48	Chorioretinal scars	UKB-SAIGE	European	397830	sense organs	1
6	38672079	G	T	rs1781735	GLO1	0.022	-0.031	0.014	0.48	Varicose veins of lower extremity	UKB-SAIGE	European	381289	circulatory system	1
6	38672079	G	T	rs1781735	GLO1	0.022	0.33	0.14	0.48	Liver replaced by transplant	UKB-SAIGE	European	400151	digestive	1
6	38672079	G	T	rs1781735	GLO1	0.022	-0.14	0.061	0.48	Sarcoidosis	UKB-SAIGE	European	403220	dermatologic	1
6	38672079	G	T	rs1781735	GLO1	0.025	0.049	0.022	0.48	Disorders of muscle, ligament, and fascia	UKB-SAIGE	European	383199	musculoskeletal	1
6	38672079	G	T	rs1781735	GLO1	0.027	-0.03	0.013	0.48	Varicose veins	UKB-SAIGE	European	381764	circulatory system	1
6	38672079	G	T	rs1781735	GLO1	0.029	-0.14	0.064	0.48	Disorders involving the immune mechanism	UKB-SAIGE	European	408961	endocrine/metabolic	1
6	38672079	G	T	rs1781735	GLO1	0.029	0.25	0.12	0.48	Hyperemesis gravidarum	UKB-SAIGE	European	408884	pregnancy complications	1
6	38672079	G	T	rs1781735	GLO1	0.03	0.19	0.089	0.48	Primary biliary cirrhosis	UKB-SAIGE	European	400309	digestive	1
6	38672079	G	T	rs1781735	GLO1	0.03	-0.17	0.077	0.48	Systemic lupus erythematosus	UKB-SAIGE	European	401707	dermatologic	1
6	38672079	G	T	rs1781735	GLO1	0.031	-0.05	0.023	0.48	Irregular menstrual bleeding	UKB-SAIGE	European	381674	genitourinary	1
6	38672079	G	T	rs1781735	GLO1	0.031	-0.1	0.049	0.48	Bursitis	UKB-SAIGE	European	379569	musculoskeletal	1
6	38672079	G	T	rs1781735	GLO1	0.033	-0.062	0.029	0.48	Disturbances in tooth eruption	UKB-SAIGE	European	400500	digestive	1
6	38672079	G	T	rs1781735	GLO1	0.033	0.1	0.048	0.48	Poisoning/allergy of sulfonamides	UKB-SAIGE	European	382671	injuries & poisonings	1
6	38672079	G	T	rs1781735	GLO1	0.035	-0.062	0.029	0.48	Early or threatened labor; hemorrhage in early pregnancy	UKB-SAIGE	European	403504	pregnancy complications	1
6	38672079	G	T	rs1781735	GLO1	0.039	-0.11	0.054	0.48	Intracerebral hemorrhage	UKB-SAIGE	European	399717	circulatory system	1
6	38672079	G	T	rs1781735	GLO1	0.04	0.1	0.05	0.48	Ill-defined descriptions and complications of heart disease	UKB-SAIGE	European	403630	circulatory system	1
6	38672079	G	T	rs1781735	GLO1	0.04	-0.32	0.16	0.48	Hypoventilation	UKB-SAIGE	European	408432	respiratory	1
6	38672079	G	T	rs1781735	GLO1	0.041	0.039	0.019	0.48	Malignant neoplasm of other and ill-defined sites within the digestive organs and peritoneum	UKB-SAIGE	European	398956	neoplasms	1
6	38672079	G	T	rs1781735	GLO1	0.043	0.23	0.11	0.48	Other disorders of neurohypophysis	UKB-SAIGE	European	405544	endocrine/metabolic	1
6	38672079	G	T	rs1781735	GLO1	0.043	-0.081	0.04	0.48	Late effects of cerebrovascular disease	UKB-SAIGE	European	400280	circulatory system	1
6	38672079	G	T	rs1781735	GLO1	0.043	-0.024	0.012	0.48	Cholelithiasis and cholecystitis	UKB-SAIGE	European	407532	digestive	1
6	38672079	G	T	rs1781735	GLO1	0.043	0.11	0.053	0.48	Congenital anomalies of genital organs	UKB-SAIGE	European	407462	congenital anomalies	1
6	38672079	G	T	rs1781735	GLO1	0.044	0.25	0.13	0.48	Alopecia	UKB-SAIGE	European	402484	dermatologic	1
6	38672079	G	T	rs1781735	GLO1	0.044	0.16	0.077	0.48	Nervous system congenital anomalies	UKB-SAIGE	European	408730	congenital anomalies	1
6	38672079	G	T	rs1781735	GLO1	0.045	-0.071	0.035	0.48	Abnormality of gait	UKB-SAIGE	European	407818	neurological	1
6	38672079	G	T	rs1781735	GLO1	0.045	-0.041	0.021	0.48	Septal Deviations/Turbinate Hypertrophy	UKB-SAIGE	European	394984	respiratory	1
6	38672079	G	T	rs1781735	GLO1	0.045	0.073	0.036	0.48	Lump or mass in breast	UKB-SAIGE	European	403271	genitourinary	1
6	38672079	G	T	rs1781735	GLO1	0.045	-0.028	0.014	0.48	Menopausal and postmenopausal disorders	UKB-SAIGE	European	388556	genitourinary	1
6	38672079	G	T	rs1781735	GLO1	0.045	0.28	0.14	0.48	Anomalies of endocrine glands, congenital	UKB-SAIGE	European	408042	congenital anomalies	1
6	38672079	G	T	rs1781735	GLO1	0.046	0.087	0.044	0.48	Ectropion or entropion	UKB-SAIGE	European	400374	sense organs	1
6	38672079	G	T	rs1781735	GLO1	0.047	0.071	0.036	0.48	Abnormal findings on mammogram or breast exam	UKB-SAIGE	European	403326	genitourinary	1
6	38672079	G	T	rs1781735	GLO1	0.047	-0.14	0.07	0.48	Lupus (localized and systemic)	UKB-SAIGE	European	401783	dermatologic	1
6	38672079	G	T	rs1781735	GLO1	0.048	-0.057	0.029	0.48	Disorders of tooth development	UKB-SAIGE	European	400585	digestive	1
6	38672079	G	T	rs1781735	GLO1	0.048	-0.049	0.025	0.48	Other intestinal obstruction	UKB-SAIGE	European	338129	digestive	1
6	38672079	G	T	rs1781735	GLO1	0.05	0.079	0.041	0.48	Diseases and other conditions of the tongue	UKB-SAIGE	European	404559	digestive	1
6	38672079	G	T	rs1781735	GLO1	0.05	0.046	0.024	0.48	Umbilical hernia	UKB-SAIGE	European	365344	digestive	1
6	38672079	G	T	rs1781735	GLO1	0.051	-0.065	0.034	0.48	Diseases of pulp and periapical tissues	UKB-SAIGE	European	399931	digestive	1
6	38672079	G	T	rs1781735	GLO1	0.053	-0.019	0.0096	0.48	Cardiac dysrhythmias	UKB-SAIGE	European	405600	circulatory system	1
6	38672079	G	T	rs1781735	GLO1	0.053	0.21	0.11	0.48	Urinary obstruction	UKB-SAIGE	European	385094	genitourinary	1
6	38672079	G	T	rs1781735	GLO1	0.054	-0.065	0.034	0.48	Symptoms involving skin and other integumentary tissue	UKB-SAIGE	European	408961	symptoms	1
6	38672079	G	T	rs1781735	GLO1	0.056	0.053	0.028	0.48	Chronic renal failure [CKD]	UKB-SAIGE	European	400231	genitourinary	1
6	38672079	G	T	rs1781735	GLO1	0.057	0.051	0.027	0.48	Inflammatory disease of cervix, vagina, and vulva	UKB-SAIGE	European	402621	genitourinary	1
6	38672079	G	T	rs1781735	GLO1	0.058	0.2	0.1	0.48	Benign neoplasm of adrenal gland	UKB-SAIGE	European	407584	neoplasms	1
6	38672079	G	T	rs1781735	GLO1	0.059	-0.15	0.079	0.48	Ectopic pregnancy	UKB-SAIGE	European	401277	pregnancy complications	1
6	38672079	G	T	rs1781735	GLO1	0.06	0.092	0.049	0.48	Anorexia	UKB-SAIGE	European	407327	endocrine/metabolic	1
6	38672079	G	T	rs1781735	GLO1	0.061	-0.04	0.021	0.48	Postoperative infection	UKB-SAIGE	European	406832	infectious diseases	1
6	38672079	G	T	rs1781735	GLO1	0.061	-0.058	0.031	0.48	Malignant neoplasm of bladder	UKB-SAIGE	European	406942	neoplasms	1
6	38672079	G	T	rs1781735	GLO1	0.061	0.36	0.19	0.48	Disturbances of sensation of smell and taste	UKB-SAIGE	European	406271	neurological	1
6	38672079	G	T	rs1781735	GLO1	0.061	0.27	0.14	0.48	Chromosomal anomalies	UKB-SAIGE	European	408036	congenital anomalies	1
6	38672079	G	T	rs1781735	GLO1	0.061	-0.063	0.034	0.48	Fracture of neck of femur	UKB-SAIGE	European	389579	injuries & poisonings	1
6	38672079	G	T	rs1781735	GLO1	0.063	0.19	0.1	0.48	Chromosomal anomalies and genetic disorders	UKB-SAIGE	European	408126	congenital anomalies	1
6	38672079	G	T	rs1781735	GLO1	0.064	-0.1	0.054	0.48	Vaginal enterocele, congenital or acquired	UKB-SAIGE	European	397411	genitourinary	1
6	38672079	G	T	rs1781735	GLO1	0.064	-0.18	0.098	0.48	Congenital deformities of feet	UKB-SAIGE	European	408041	congenital anomalies	1
6	38672079	G	T	rs1781735	GLO1	0.065	0.14	0.074	0.48	Lower gastrointestinal congenital anomalies	UKB-SAIGE	European	407094	congenital anomalies	1
6	38672079	G	T	rs1781735	GLO1	0.066	0.043	0.024	0.48	Spinal stenosis	UKB-SAIGE	European	395650	musculoskeletal	1
6	38672079	G	T	rs1781735	GLO1	0.067	0.031	0.017	0.48	Iron deficiency anemias, unspecified or not due to blood loss	UKB-SAIGE	European	397440	hematopoietic	1
6	38672079	G	T	rs1781735	GLO1	0.067	0.045	0.025	0.48	Other disorders of the kidney and ureters	UKB-SAIGE	European	400964	genitourinary	1
6	38672079	G	T	rs1781735	GLO1	0.068	0.2	0.11	0.48	Complication of amputation stump	UKB-SAIGE	European	400597	injuries & poisonings	1
6	38672079	G	T	rs1781735	GLO1	0.069	-0.15	0.08	0.48	Cancer of connective tissue	UKB-SAIGE	European	408849	neoplasms	1
6	38672079	G	T	rs1781735	GLO1	0.069	-0.26	0.14	0.48	Von willebrand's disease	UKB-SAIGE	European	406379	hematopoietic	1
6	38672079	G	T	rs1781735	GLO1	0.069	-0.2	0.11	0.48	Hypertensive heart disease	UKB-SAIGE	European	330535	circulatory system	1
6	38672079	G	T	rs1781735	GLO1	0.07	-0.015	0.0084	0.48	Disorders of lipoid metabolism	UKB-SAIGE	European	408961	endocrine/metabolic	1
6	38672079	G	T	rs1781735	GLO1	0.07	0.12	0.068	0.48	Meningitis	UKB-SAIGE	European	408329	neurological	1
6	38672079	G	T	rs1781735	GLO1	0.07	-0.018	0.0097	0.48	Hemorrhoids	UKB-SAIGE	European	393488	circulatory system	1
6	38672079	G	T	rs1781735	GLO1	0.07	-0.022	0.012	0.48	Irregular menstrual cycle/bleeding	UKB-SAIGE	European	393737	genitourinary	1
6	38672079	G	T	rs1781735	GLO1	0.07	0.21	0.12	0.48	Other and unspecified complications of birth; puerperium affecting management of mother	UKB-SAIGE	European	406140	pregnancy complications	1
6	38672079	G	T	rs1781735	GLO1	0.071	0.029	0.016	0.48	Iron deficiency anemias	UKB-SAIGE	European	397813	hematopoietic	1
6	38672079	G	T	rs1781735	GLO1	0.072	-0.22	0.12	0.48	Other heart block	UKB-SAIGE	European	381052	circulatory system	1
6	38672079	G	T	rs1781735	GLO1	0.073	0.07	0.039	0.48	Fracture of unspecified bones	UKB-SAIGE	European	389069	injuries & poisonings	1
6	38672079	G	T	rs1781735	GLO1	0.075	0.13	0.072	0.48	Polycythemia vera	UKB-SAIGE	European	401535	neoplasms	1
6	38672079	G	T	rs1781735	GLO1	0.076	-0.31	0.17	0.48	Abnormal weight gain	UKB-SAIGE	European	398060	endocrine/metabolic	1
6	38672079	G	T	rs1781735	GLO1	0.076	0.16	0.088	0.48	Dyspepsia and other specified disorders of function of stomach	UKB-SAIGE	European	378383	digestive	1
6	38672079	G	T	rs1781735	GLO1	0.078	-0.22	0.13	0.48	Optic neuritis/neuropathy	UKB-SAIGE	European	401370	sense organs	1
6	38672079	G	T	rs1781735	GLO1	0.079	-0.072	0.041	0.48	Late pregnancy and failed induction	UKB-SAIGE	European	408961	pregnancy complications	1
6	38672079	G	T	rs1781735	GLO1	0.08	0.25	0.14	0.48	Nonrheumatic pulmonary valve disorders	UKB-SAIGE	European	402518	circulatory system	1
6	38672079	G	T	rs1781735	GLO1	0.08	-0.24	0.14	0.48	Panniculitis	UKB-SAIGE	European	378814	musculoskeletal	1
6	38672079	G	T	rs1781735	GLO1	0.081	-0.015	0.0084	0.48	Hyperlipidemia	UKB-SAIGE	European	408878	endocrine/metabolic	1
6	38672079	G	T	rs1781735	GLO1	0.081	0.14	0.077	0.48	Personality disorders	UKB-SAIGE	European	365812	mental disorders	1
6	38672079	G	T	rs1781735	GLO1	0.082	-0.061	0.035	0.48	Other inflammatory spondylopathies	UKB-SAIGE	European	366756	musculoskeletal	1
6	38672079	G	T	rs1781735	GLO1	0.083	0.13	0.074	0.48	Adrenal hypofunction	UKB-SAIGE	European	405750	endocrine/metabolic	1
6	38672079	G	T	rs1781735	GLO1	0.084	0.29	0.17	0.48	Sexually transmitted infections (not HIV or hepatitis)	UKB-SAIGE	European	408961	infectious diseases	1
6	38672079	G	T	rs1781735	GLO1	0.084	-0.011	0.0064	0.48	Hypertension	UKB-SAIGE	European	408343	circulatory system	1
6	38672079	G	T	rs1781735	GLO1	0.084	-0.058	0.034	0.48	Congenital anomalies of great vessels	UKB-SAIGE	European	407964	congenital anomalies	1
6	38672079	G	T	rs1781735	GLO1	0.085	-0.12	0.069	0.48	Cancer of bone and connective tissue	UKB-SAIGE	European	408961	neoplasms	1
6	38672079	G	T	rs1781735	GLO1	0.085	-0.073	0.043	0.48	Other cerebral degenerations	UKB-SAIGE	European	396321	neurological	1
6	38672079	G	T	rs1781735	GLO1	0.085	-0.011	0.0064	0.48	Essential hypertension	UKB-SAIGE	European	408089	circulatory system	1
6	38672079	G	T	rs1781735	GLO1	0.085	-0.12	0.072	0.48	Peripheral angiopathy in diseases classified elsewhere	UKB-SAIGE	European	400980	circulatory system	1
6	38672079	G	T	rs1781735	GLO1	0.085	-0.026	0.015	0.48	Postmenopausal bleeding	UKB-SAIGE	European	386966	genitourinary	1
6	38672079	G	T	rs1781735	GLO1	0.087	-0.05	0.029	0.48	Cancer of bladder	UKB-SAIGE	European	407223	neoplasms	1
6	38672079	G	T	rs1781735	GLO1	0.087	0.19	0.11	0.48	Testicular hypofunction	UKB-SAIGE	European	405544	endocrine/metabolic	1
6	38672079	G	T	rs1781735	GLO1	0.087	-0.19	0.11	0.48	Insomnia	UKB-SAIGE	European	403889	neurological	1
6	38672079	G	T	rs1781735	GLO1	0.088	-0.15	0.086	0.48	Acute posthemorrhagic anemia	UKB-SAIGE	European	390297	hematopoietic	1
6	38672079	G	T	rs1781735	GLO1	0.088	0.045	0.026	0.48	Mitral valve disease	UKB-SAIGE	European	405406	circulatory system	1
6	38672079	G	T	rs1781735	GLO1	0.088	-0.06	0.035	0.48	Edema	UKB-SAIGE	European	408793	symptoms	1
6	38672079	G	T	rs1781735	GLO1	0.09	-0.18	0.11	0.48	Cancer of eye	UKB-SAIGE	European	407415	neoplasms	1
6	38672079	G	T	rs1781735	GLO1	0.09	0.18	0.1	0.48	Peripheral retinal degenerations	UKB-SAIGE	European	397042	sense organs	1
6	38672079	G	T	rs1781735	GLO1	0.09	-0.019	0.011	0.48	Other disorders of circulatory system	UKB-SAIGE	European	404449	circulatory system	1
6	38672079	G	T	rs1781735	GLO1	0.09	0.15	0.087	0.48	Disorders of function of stomach	UKB-SAIGE	European	378392	digestive	1
6	38672079	G	T	rs1781735	GLO1	0.091	0.19	0.11	0.48	Premenstrual tension syndromes	UKB-SAIGE	European	378016	genitourinary	1
6	38672079	G	T	rs1781735	GLO1	0.092	-0.041	0.024	0.48	Ventral hernia	UKB-SAIGE	European	365065	digestive	1
6	38672079	G	T	rs1781735	GLO1	0.092	-0.098	0.058	0.48	Early onset of delivery	UKB-SAIGE	European	401563	pregnancy complications	1
6	38672079	G	T	rs1781735	GLO1	0.093	0.03	0.018	0.48	Dysphagia	UKB-SAIGE	European	375757	digestive	1
6	38672079	G	T	rs1781735	GLO1	0.094	-0.052	0.031	0.48	Atrioventricular [AV] block	UKB-SAIGE	European	383044	circulatory system	1
6	38672079	G	T	rs1781735	GLO1	0.094	0.031	0.019	0.48	Shortness of breath	UKB-SAIGE	European	405717	respiratory	1
6	38672079	G	T	rs1781735	GLO1	0.094	-0.15	0.093	0.48	Jaw disease NOS	UKB-SAIGE	European	398370	digestive	1
6	38672079	G	T	rs1781735	GLO1	0.094	-0.17	0.099	0.48	Juvenile osteochondrosis	UKB-SAIGE	European	391248	musculoskeletal	1
6	38672079	G	T	rs1781735	GLO1	0.094	-0.044	0.026	0.48	Skull and face fracture and other intercranial injury	UKB-SAIGE	European	408511	injuries & poisonings	1
6	38672079	G	T	rs1781735	GLO1	0.095	-0.088	0.052	0.48	Noninflammatory disorders of ovary, fallopian tube, and broad ligament	UKB-SAIGE	European	400359	genitourinary	1
6	38672079	G	T	rs1781735	GLO1	0.095	0.16	0.094	0.48	Excessive vomiting in pregnancy	UKB-SAIGE	European	408961	pregnancy complications	1
6	38672079	G	T	rs1781735	GLO1	0.097	0.12	0.075	0.48	Glucocorticoid deficiency	UKB-SAIGE	European	405747	endocrine/metabolic	1
6	38672079	G	T	rs1781735	GLO1	0.097	-0.069	0.041	0.48	Placenta previa and abruptio placenta	UKB-SAIGE	European	402220	pregnancy complications	1
6	38672079	G	T	rs1781735	GLO1	0.098	-0.034	0.021	0.48	Miscarriage; stillbirth	UKB-SAIGE	European	406409	pregnancy complications	1
6	38672079	G	T	rs1781735	GLO1	0.099	0.098	0.059	0.48	Meniere's disease	UKB-SAIGE	European	403405	sense organs	1
6	38672079	G	T	rs1781735	GLO1	0.099	-0.021	0.012	0.48	Atrial fibrillation and flutter	UKB-SAIGE	European	395739	circulatory system	1
6	38672079	G	T	rs1781735	GLO1	0.099	0.11	0.069	0.48	Vaginitis and vulvovaginitis	UKB-SAIGE	European	400185	genitourinary	1
6	38672079	G	T	rs1781735	GLO1	0.1	0.038	0.023	0.48	Other disorders of eye	UKB-SAIGE	European	405155	sense organs	1
6	38672079	G	T	rs1781735	GLO1	0.1	-0.17	0.1	0.48	Chronic venous insufficiency [CVI]	UKB-SAIGE	European	369780	circulatory system	1
6	38672079	G	T	rs1781735	GLO1	0.1	-0.019	0.012	0.48	Circulatory disease NEC	UKB-SAIGE	European	404271	circulatory system	1
6	38672079	G	T	rs1781735	GLO1	0.1	-0.27	0.17	0.48	Dysplasia of female genital organs	UKB-SAIGE	European	396456	genitourinary	1
6	38672079	G	T	rs1781735	GLO1	0.1	-0.048	0.029	0.48	Scar conditions and fibrosis of skin	UKB-SAIGE	European	406231	dermatologic	1
6	38672079	G	T	rs1781735	GLO1	0.1	-0.096	0.058	0.48	Other congenital musculoskeletal anomalies	UKB-SAIGE	European	408425	congenital anomalies	1
6	38672079	G	T	rs1781735	GLO1	0.11	-0.072	0.045	0.48	Viral warts & HPV	UKB-SAIGE	European	404323	infectious diseases	1
6	38672079	G	T	rs1781735	GLO1	0.11	-0.14	0.084	0.48	Dermatophytosis / Dermatomycosis	UKB-SAIGE	European	406587	infectious diseases	1
6	38672079	G	T	rs1781735	GLO1	0.11	0.036	0.023	0.48	Other retinal disorders	UKB-SAIGE	European	400726	sense organs	1
6	38672079	G	T	rs1781735	GLO1	0.11	-0.065	0.041	0.48	Primary/intrinsic cardiomyopathies	UKB-SAIGE	European	406987	circulatory system	1
6	38672079	G	T	rs1781735	GLO1	0.11	-0.097	0.06	0.48	Other venous embolism and thrombosis	UKB-SAIGE	European	370150	circulatory system	1
6	38672079	G	T	rs1781735	GLO1	0.11	0.043	0.027	0.48	Cough	UKB-SAIGE	European	402717	respiratory	1
6	38672079	G	T	rs1781735	GLO1	0.11	-0.02	0.013	0.48	Cholelithiasis	UKB-SAIGE	European	405084	digestive	1
6	38672079	G	T	rs1781735	GLO1	0.11	0.1	0.064	0.48	Renal dialysis	UKB-SAIGE	European	398097	genitourinary	1
6	38672079	G	T	rs1781735	GLO1	0.11	-0.075	0.047	0.48	Pelvic inflammatory disease (PID)	UKB-SAIGE	European	400693	genitourinary	1
6	38672079	G	T	rs1781735	GLO1	0.11	-0.061	0.039	0.48	Noninflammatory disorders of vulva and perineum	UKB-SAIGE	European	400984	genitourinary	1
6	38672079	G	T	rs1781735	GLO1	0.11	-0.19	0.12	0.48	Absent or infrequent menstruation	UKB-SAIGE	European	378001	genitourinary	1
6	38672079	G	T	rs1781735	GLO1	0.11	0.18	0.12	0.48	Arthropathy associated with other disorders classified elsewhere	UKB-SAIGE	European	365970	musculoskeletal	1
6	38672079	G	T	rs1781735	GLO1	0.11	-0.1	0.065	0.48	Traumatic amputation	UKB-SAIGE	European	400902	injuries & poisonings	1
6	38672079	G	T	rs1781735	GLO1	0.12	-0.13	0.085	0.48	Dermatophytosis	UKB-SAIGE	European	406581	infectious diseases	1
6	38672079	G	T	rs1781735	GLO1	0.12	-0.14	0.088	0.48	Cancer of larynx	UKB-SAIGE	European	407079	neoplasms	1
6	38672079	G	T	rs1781735	GLO1	0.12	0.086	0.055	0.48	Other paralytic syndromes	UKB-SAIGE	European	395869	neurological	1
6	38672079	G	T	rs1781735	GLO1	0.12	0.12	0.077	0.48	Disorders of the globe	UKB-SAIGE	European	398098	sense organs	1
6	38672079	G	T	rs1781735	GLO1	0.12	0.27	0.17	0.48	Nonsenile Cataract	UKB-SAIGE	European	388679	sense organs	1
6	38672079	G	T	rs1781735	GLO1	0.12	0.26	0.17	0.48	Anomalies of pupillary function	UKB-SAIGE	European	401316	sense organs	1
6	38672079	G	T	rs1781735	GLO1	0.12	-0.16	0.1	0.48	Wegener's granulomatosis	UKB-SAIGE	European	400781	circulatory system	1
6	38672079	G	T	rs1781735	GLO1	0.12	-0.14	0.088	0.48	Other complications of the puerperium NEC	UKB-SAIGE	European	408743	pregnancy complications	1
6	38672079	G	T	rs1781735	GLO1	0.12	0.21	0.14	0.48	Toxic erythema	UKB-SAIGE	European	402781	dermatologic	1
6	38672079	G	T	rs1781735	GLO1	0.12	-0.096	0.062	0.48	Other disorders of cervical region	UKB-SAIGE	European	392438	musculoskeletal	1
6	38672079	G	T	rs1781735	GLO1	0.12	-0.28	0.18	0.48	Other symptoms referable to back	UKB-SAIGE	European	391980	musculoskeletal	1
6	38672079	G	T	rs1781735	GLO1	0.12	0.032	0.02	0.48	Acquired toe deformities	UKB-SAIGE	European	400058	musculoskeletal	1
6	38672079	G	T	rs1781735	GLO1	0.12	-0.17	0.11	0.48	Complications of transplants and reattached limbs	UKB-SAIGE	European	395088	injuries & poisonings	1
6	38672079	G	T	rs1781735	GLO1	0.13	-0.013	0.0086	0.48	Hypercholesterolemia	UKB-SAIGE	European	406276	endocrine/metabolic	1
6	38672079	G	T	rs1781735	GLO1	0.13	0.058	0.039	0.48	Multiple sclerosis	UKB-SAIGE	European	396565	neurological	1
6	38672079	G	T	rs1781735	GLO1	0.13	0.029	0.019	0.48	Other disorders of eyelids	UKB-SAIGE	European	405032	sense organs	1
6	38672079	G	T	rs1781735	GLO1	0.13	0.023	0.015	0.48	Other symptoms of respiratory system	UKB-SAIGE	European	408961	respiratory	1
6	38672079	G	T	rs1781735	GLO1	0.13	-0.063	0.042	0.48	Periapical abscess	UKB-SAIGE	European	399313	digestive	1
6	38672079	G	T	rs1781735	GLO1	0.13	0.04	0.027	0.48	Chronic liver disease and cirrhosis	UKB-SAIGE	European	402950	digestive	1
6	38672079	G	T	rs1781735	GLO1	0.13	0.095	0.063	0.48	Chronic pancreatitis	UKB-SAIGE	European	406785	digestive	1
6	38672079	G	T	rs1781735	GLO1	0.13	-0.017	0.011	0.48	Disorders of menstruation and other abnormal bleeding from female genital tract	UKB-SAIGE	European	396437	genitourinary	1
6	38672079	G	T	rs1781735	GLO1	0.13	-0.25	0.17	0.48	Erythematosquamous dermatosis	UKB-SAIGE	European	402744	dermatologic	1
6	38672079	G	T	rs1781735	GLO1	0.13	0.078	0.051	0.48	Fracture of patella	UKB-SAIGE	European	388533	injuries & poisonings	1
6	38672079	G	T	rs1781735	GLO1	0.14	0.079	0.054	0.48	Disorders of the pituitary gland and its hypothalamic control	UKB-SAIGE	European	406079	endocrine/metabolic	1
6	38672079	G	T	rs1781735	GLO1	0.14	-0.18	0.12	0.48	Nonspecific abnormal findings on radiological and other examination of skull and head	UKB-SAIGE	European	395353	neurological	1
6	38672079	G	T	rs1781735	GLO1	0.14	0.18	0.12	0.48	Cerebral cysts	UKB-SAIGE	European	395345	neurological	1
6	38672079	G	T	rs1781735	GLO1	0.14	-0.14	0.092	0.48	Encephalopathy, not elsewhere classified	UKB-SAIGE	European	395446	neurological	1
6	38672079	G	T	rs1781735	GLO1	0.14	-0.098	0.066	0.48	Muscular dystrophies and other myopathies	UKB-SAIGE	European	407322	neurological	1
6	38672079	G	T	rs1781735	GLO1	0.14	0.073	0.049	0.48	Retinal vascular changes and abnomalities	UKB-SAIGE	European	397708	sense organs	1
6	38672079	G	T	rs1781735	GLO1	0.14	0.16	0.11	0.48	Chorioretinal inflammations, scars, and other disorders of choroid	UKB-SAIGE	European	397932	sense organs	1
6	38672079	G	T	rs1781735	GLO1	0.14	0.03	0.021	0.48	Rheumatic disease of the heart valves	UKB-SAIGE	European	407316	circulatory system	1
6	38672079	G	T	rs1781735	GLO1	0.14	0.039	0.027	0.48	Nonrheumatic mitral valve disorders	UKB-SAIGE	European	405313	circulatory system	1
6	38672079	G	T	rs1781735	GLO1	0.14	-0.059	0.04	0.48	Cardiomyopathy	UKB-SAIGE	European	407026	circulatory system	1
6	38672079	G	T	rs1781735	GLO1	0.14	-0.026	0.017	0.48	Cardiac conduction disorders	UKB-SAIGE	European	387878	circulatory system	1
6	38672079	G	T	rs1781735	GLO1	0.14	-0.049	0.034	0.48	Intracranial hemorrhage	UKB-SAIGE	European	400813	circulatory system	1
6	38672079	G	T	rs1781735	GLO1	0.14	0.11	0.073	0.48	Throat pain	UKB-SAIGE	European	390425	respiratory	1
6	38672079	G	T	rs1781735	GLO1	0.14	-0.042	0.028	0.48	Respiratory failure, insufficiency, arrest	UKB-SAIGE	European	399976	respiratory	1
6	38672079	G	T	rs1781735	GLO1	0.14	0.14	0.095	0.48	Wheezing	UKB-SAIGE	European	400054	respiratory	1
6	38672079	G	T	rs1781735	GLO1	0.14	0.048	0.033	0.48	Stricture and stenosis of esophagus	UKB-SAIGE	European	371149	digestive	1
6	38672079	G	T	rs1781735	GLO1	0.14	0.058	0.04	0.48	Cyst of kidney, acquired	UKB-SAIGE	European	398862	genitourinary	1
6	38672079	G	T	rs1781735	GLO1	0.14	-0.11	0.076	0.48	Pelvic inflammatory disease, NOS	UKB-SAIGE	European	400109	genitourinary	1
6	38672079	G	T	rs1781735	GLO1	0.14	-0.037	0.025	0.48	Disorders of uterus, NEC	UKB-SAIGE	European	402965	genitourinary	1
6	38672079	G	T	rs1781735	GLO1	0.14	0.12	0.08	0.48	Cyst of bone	UKB-SAIGE	European	391360	musculoskeletal	1
6	38672079	G	T	rs1781735	GLO1	0.14	0.078	0.053	0.48	Digestive congenital anomalies	UKB-SAIGE	European	407433	congenital anomalies	1
6	38672079	G	T	rs1781735	GLO1	0.14	0.08	0.054	0.48	Adverse drug events and drug allergies	UKB-SAIGE	European	382492	injuries & poisonings	1
6	38672079	G	T	rs1781735	GLO1	0.15	-0.048	0.034	0.48	Non-Hodgkins lymphoma	UKB-SAIGE	European	406259	neoplasms	1
6	38672079	G	T	rs1781735	GLO1	0.15	0.07	0.048	0.48	Benign neoplasm of other endocrine glands and related structures	UKB-SAIGE	European	408275	neoplasms	1
6	38672079	G	T	rs1781735	GLO1	0.15	0.094	0.065	0.48	Nontoxic uninodular goiter	UKB-SAIGE	European	391901	endocrine/metabolic	1
6	38672079	G	T	rs1781735	GLO1	0.15	-0.067	0.047	0.48	Swelling, mass, or lump in head and neck [Space-occupying lesion, intracranial NOS]	UKB-SAIGE	European	406882	mental disorders	1
6	38672079	G	T	rs1781735	GLO1	0.15	0.2	0.14	0.48	Myocarditis	UKB-SAIGE	European	405885	circulatory system	1
6	38672079	G	T	rs1781735	GLO1	0.15	-0.053	0.037	0.48	Right bundle branch block	UKB-SAIGE	European	382417	circulatory system	1
6	38672079	G	T	rs1781735	GLO1	0.15	0.089	0.062	0.48	Abnormal function study of cardiovascular system	UKB-SAIGE	European	403358	circulatory system	1
6	38672079	G	T	rs1781735	GLO1	0.15	-0.1	0.073	0.48	Bronchopneumonia and lung abscess	UKB-SAIGE	European	398913	respiratory	1
6	38672079	G	T	rs1781735	GLO1	0.15	-0.024	0.017	0.48	Duodenitis	UKB-SAIGE	European	385779	digestive	1
6	38672079	G	T	rs1781735	GLO1	0.15	-0.013	0.0094	0.48	Diverticulosis	UKB-SAIGE	European	362051	digestive	1
6	38672079	G	T	rs1781735	GLO1	0.15	-0.02	0.014	0.48	Constipation	UKB-SAIGE	European	345225	digestive	1
6	38672079	G	T	rs1781735	GLO1	0.15	0.024	0.017	0.48	Anal and rectal polyp	UKB-SAIGE	European	394746	digestive	1
6	38672079	G	T	rs1781735	GLO1	0.15	0.037	0.025	0.48	Peritoneal adhesions (postoperative) (postinfection)	UKB-SAIGE	European	390446	digestive	1
6	38672079	G	T	rs1781735	GLO1	0.15	0.036	0.025	0.48	Other disorders of peritoneum	UKB-SAIGE	European	390646	digestive	1
6	38672079	G	T	rs1781735	GLO1	0.15	0.19	0.13	0.48	Abnormal results of function study of kidney	UKB-SAIGE	European	397719	genitourinary	1
6	38672079	G	T	rs1781735	GLO1	0.15	0.12	0.082	0.48	Other nonspecific findings on examination of urine	UKB-SAIGE	European	405718	genitourinary	1
6	38672079	G	T	rs1781735	GLO1	0.15	0.25	0.17	0.48	Infertility, male	UKB-SAIGE	European	389161	genitourinary	1
6	38672079	G	T	rs1781735	GLO1	0.15	0.074	0.052	0.48	Cyst or abscess of Bartholin's gland	UKB-SAIGE	European	400515	genitourinary	1
6	38672079	G	T	rs1781735	GLO1	0.15	-0.28	0.19	0.48	Complications of in utero procedures	UKB-SAIGE	European	408961	injuries & poisonings	1
6	38672079	G	T	rs1781735	GLO1	0.15	0.14	0.095	0.48	Adverse reaction to serum or vaccine	UKB-SAIGE	European	405042	injuries & poisonings	1
6	38672079	G	T	rs1781735	GLO1	0.15	0.046	0.032	0.48	Poisoning by psychotropic agents	UKB-SAIGE	European	383737	injuries & poisonings	1
6	38672079	G	T	rs1781735	GLO1	0.16	0.068	0.049	0.48	Viral Enteritis	UKB-SAIGE	European	400832	infectious diseases	1
6	38672079	G	T	rs1781735	GLO1	0.16	-0.038	0.027	0.48	E. coli	UKB-SAIGE	European	396641	infectious diseases	1
6	38672079	G	T	rs1781735	GLO1	0.16	0.15	0.1	0.48	Folate-deficiency anemia	UKB-SAIGE	European	390212	hematopoietic	1
6	38672079	G	T	rs1781735	GLO1	0.16	0.075	0.054	0.48	Primary angle-closure glaucoma	UKB-SAIGE	European	398466	sense organs	1
6	38672079	G	T	rs1781735	GLO1	0.16	0.023	0.016	0.48	Senile cataract	UKB-SAIGE	European	396978	sense organs	1
6	38672079	G	T	rs1781735	GLO1	0.16	-0.028	0.02	0.48	Congestive heart failure; nonhypertensive	UKB-SAIGE	European	408249	circulatory system	1
6	38672079	G	T	rs1781735	GLO1	0.16	-0.07	0.05	0.48	Subarachnoid hemorrhage	UKB-SAIGE	European	399829	circulatory system	1
6	38672079	G	T	rs1781735	GLO1	0.16	-0.066	0.047	0.48	Other dyspnea	UKB-SAIGE	European	400745	respiratory	1
6	38672079	G	T	rs1781735	GLO1	0.16	-0.013	0.0094	0.48	Diverticulosis and diverticulitis	UKB-SAIGE	European	362094	digestive	1
6	38672079	G	T	rs1781735	GLO1	0.16	-0.12	0.081	0.48	Disorders secondary to childbirth, surgery, trauma	UKB-SAIGE	European	397035	injuries & poisonings	1
6	38672079	G	T	rs1781735	GLO1	0.16	0.24	0.17	0.48	Arthropathy associated with neurological disorders	UKB-SAIGE	European	365887	musculoskeletal	1
6	38672079	G	T	rs1781735	GLO1	0.16	0.094	0.067	0.48	Congenital anomalies of female genital organs	UKB-SAIGE	European	407188	congenital anomalies	1
6	38672079	G	T	rs1781735	GLO1	0.16	-0.089	0.063	0.48	Intracranial hemorrhage (injury)	UKB-SAIGE	European	406062	injuries & poisonings	1
6	38672079	G	T	rs1781735	GLO1	0.17	-0.13	0.092	0.48	Asphyxia and hypoxemia	UKB-SAIGE	European	408961	respiratory	1
6	38672079	G	T	rs1781735	GLO1	0.17	-0.15	0.11	0.48	Aspergillosis	UKB-SAIGE	European	406464	infectious diseases	1
6	38672079	G	T	rs1781735	GLO1	0.17	0.045	0.033	0.48	Thyrotoxicosis with or without goiter	UKB-SAIGE	European	393289	endocrine/metabolic	1
6	38672079	G	T	rs1781735	GLO1	0.17	0.045	0.033	0.48	Ptosis of eyelid	UKB-SAIGE	European	401140	sense organs	1
6	38672079	G	T	rs1781735	GLO1	0.17	0.12	0.085	0.48	Otorrhea	UKB-SAIGE	European	405169	sense organs	1
6	38672079	G	T	rs1781735	GLO1	0.17	-0.034	0.025	0.48	Bundle branch block	UKB-SAIGE	European	384272	circulatory system	1
6	38672079	G	T	rs1781735	GLO1	0.17	0.18	0.13	0.48	Atherosclerosis of renal artery	UKB-SAIGE	European	400708	circulatory system	1
6	38672079	G	T	rs1781735	GLO1	0.17	-0.14	0.1	0.48	Acute sinusitis	UKB-SAIGE	European	406643	respiratory	1
6	38672079	G	T	rs1781735	GLO1	0.17	0.014	0.01	0.48	Functional digestive disorders	UKB-SAIGE	European	356921	digestive	1
6	38672079	G	T	rs1781735	GLO1	0.17	-0.049	0.036	0.48	Malposition and malpresentation of fetus or obstruction	UKB-SAIGE	European	407714	digestive	1
6	38672079	G	T	rs1781735	GLO1	0.17	-0.086	0.062	0.48	Cellulitis and abscess of face/neck	UKB-SAIGE	European	398159	dermatologic	1
6	38672079	G	T	rs1781735	GLO1	0.17	0.1	0.075	0.48	Pyogenic granuloma	UKB-SAIGE	European	397997	dermatologic	1
6	38672079	G	T	rs1781735	GLO1	0.17	-0.22	0.16	0.48	Congenital cataract and lens anomalies	UKB-SAIGE	European	408470	congenital anomalies	1
6	38672079	G	T	rs1781735	GLO1	0.17	0.13	0.093	0.48	Other and unspecified congenital anomalies	UKB-SAIGE	European	408170	congenital anomalies	1
6	38672079	G	T	rs1781735	GLO1	0.18	0.046	0.035	0.48	Streptococcus infection	UKB-SAIGE	European	395541	infectious diseases	1
6	38672079	G	T	rs1781735	GLO1	0.18	0.026	0.019	0.48	Symptoms concerning nutrition, metabolism, and development	UKB-SAIGE	European	408961	symptoms	1
6	38672079	G	T	rs1781735	GLO1	0.18	-0.2	0.15	0.48	Toxic multinodular goiter	UKB-SAIGE	European	391520	endocrine/metabolic	1
6	38672079	G	T	rs1781735	GLO1	0.18	-0.088	0.065	0.48	Congenital coagulation defects	UKB-SAIGE	European	406754	hematopoietic	1
6	38672079	G	T	rs1781735	GLO1	0.18	-0.076	0.057	0.48	Subjective visual disturbances	UKB-SAIGE	European	406269	sense organs	1
6	38672079	G	T	rs1781735	GLO1	0.18	-0.12	0.087	0.48	Acute vascular insufficiency of intestine	UKB-SAIGE	European	400859	circulatory system	1
6	38672079	G	T	rs1781735	GLO1	0.18	0.025	0.019	0.48	Other disorders of liver	UKB-SAIGE	European	405902	digestive	1
6	38672079	G	T	rs1781735	GLO1	0.18	0.053	0.039	0.48	Cervicitis and endocervicitis	UKB-SAIGE	European	401080	genitourinary	1
6	38672079	G	T	rs1781735	GLO1	0.18	0.036	0.027	0.48	Noninflammatory disorders of cervix	UKB-SAIGE	European	402513	genitourinary	1
6	38672079	G	T	rs1781735	GLO1	0.18	0.15	0.11	0.48	Difficulty in walking	UKB-SAIGE	European	402789	musculoskeletal	1
6	38672079	G	T	rs1781735	GLO1	0.18	0.26	0.2	0.48	Anomalies of respiratory system, congenital	UKB-SAIGE	European	408638	congenital anomalies	1
6	38672079	G	T	rs1781735	GLO1	0.18	-0.022	0.017	0.48	Fracture of lower limb	UKB-SAIGE	European	395016	injuries & poisonings	1
6	38672079	G	T	rs1781735	GLO1	0.18	0.046	0.035	0.48	Fracture of humerus	UKB-SAIGE	European	389457	injuries & poisonings	1
6	38672079	G	T	rs1781735	GLO1	0.19	-0.23	0.17	0.48	Viral hepatitis A	UKB-SAIGE	European	403385	infectious diseases	1
6	38672079	G	T	rs1781735	GLO1	0.19	-0.14	0.1	0.48	Vascular dementia	UKB-SAIGE	European	402572	mental disorders	1
6	38672079	G	T	rs1781735	GLO1	0.19	0.04	0.03	0.48	Macular degeneration (senile) of retina NOS	UKB-SAIGE	European	399047	sense organs	1
6	38672079	G	T	rs1781735	GLO1	0.19	-0.049	0.037	0.48	Heart valve replaced	UKB-SAIGE	European	403920	circulatory system	1
6	38672079	G	T	rs1781735	GLO1	0.19	0.074	0.057	0.48	Bronchitis	UKB-SAIGE	European	376136	respiratory	1
6	38672079	G	T	rs1781735	GLO1	0.19	0.17	0.13	0.48	Cirrhosis of liver without mention of alcohol	UKB-SAIGE	European	400169	digestive	1
6	38672079	G	T	rs1781735	GLO1	0.19	0.12	0.093	0.48	Male infertility and abnormal spermatozoa	UKB-SAIGE	European	389330	genitourinary	1
6	38672079	G	T	rs1781735	GLO1	0.19	0.12	0.092	0.48	Dystrophy of female genital tract	UKB-SAIGE	European	399747	genitourinary	1
6	38672079	G	T	rs1781735	GLO1	0.19	0.088	0.066	0.48	Abnormal granulation tissue	UKB-SAIGE	European	404332	dermatologic	1
6	38672079	G	T	rs1781735	GLO1	0.19	0.044	0.034	0.48	Cervicalgia	UKB-SAIGE	European	408961	symptoms	1
6	38672079	G	T	rs1781735	GLO1	0.2	-0.038	0.03	0.48	Cancer of other lymphoid, histiocytic tissue	UKB-SAIGE	European	406736	neoplasms	1
6	38672079	G	T	rs1781735	GLO1	0.2	0.086	0.067	0.48	Fluid overload	UKB-SAIGE	European	401961	endocrine/metabolic	1
6	38672079	G	T	rs1781735	GLO1	0.2	-0.089	0.07	0.48	Cerebral degeneration, unspecified	UKB-SAIGE	European	395625	neurological	1
6	38672079	G	T	rs1781735	GLO1	0.2	0.04	0.03	0.48	Degeneration of macula and posterior pole of retina	UKB-SAIGE	European	399050	sense organs	1
6	38672079	G	T	rs1781735	GLO1	0.2	-0.032	0.025	0.48	Visual disturbances	UKB-SAIGE	European	408961	sense organs	1
6	38672079	G	T	rs1781735	GLO1	0.2	0.047	0.037	0.48	Disorders of external ear	UKB-SAIGE	European	408961	sense organs	1
6	38672079	G	T	rs1781735	GLO1	0.2	0.036	0.029	0.48	Abnormal findings examination of lungs	UKB-SAIGE	European	408961	respiratory	1
6	38672079	G	T	rs1781735	GLO1	0.2	0.15	0.12	0.48	Diverticulum of esophagus, acquired	UKB-SAIGE	European	369428	digestive	1
6	38672079	G	T	rs1781735	GLO1	0.2	0.21	0.16	0.48	Urinary complications NEC	UKB-SAIGE	European	394777	genitourinary	1
6	38672079	G	T	rs1781735	GLO1	0.2	0.16	0.12	0.48	Costochondritis	UKB-SAIGE	European	391170	musculoskeletal	1
6	38672079	G	T	rs1781735	GLO1	0.2	0.13	0.1	0.48	Congenital anomalies of mouth/tongue	UKB-SAIGE	European	406923	congenital anomalies	1
6	38672079	G	T	rs1781735	GLO1	0.2	0.11	0.086	0.48	Open wound or laceration of eye or eyelid	UKB-SAIGE	European	400699	injuries & poisonings	1
6	38672079	G	T	rs1781735	GLO1	0.2	-0.13	0.1	0.48	Allergic reaction to food	UKB-SAIGE	European	405001	injuries & poisonings	1
6	38672079	G	T	rs1781735	GLO1	0.2	0.12	0.096	0.48	Poisoning by primarily systemic agents	UKB-SAIGE	European	382016	injuries & poisonings	1
6	38672079	G	T	rs1781735	GLO1	0.21	-0.034	0.028	0.48	Melanomas of skin, dx or hx	UKB-SAIGE	European	397762	neoplasms	1
6	38672079	G	T	rs1781735	GLO1	0.21	-0.034	0.028	0.48	Melanomas of skin	UKB-SAIGE	European	397762	neoplasms	1
6	38672079	G	T	rs1781735	GLO1	0.21	-0.2	0.16	0.48	Type 1 diabetes with renal manifestations	UKB-SAIGE	European	388832	endocrine/metabolic	1
6	38672079	G	T	rs1781735	GLO1	0.21	0.13	0.1	0.48	Other endocrine disorders	UKB-SAIGE	European	405581	endocrine/metabolic	1
6	38672079	G	T	rs1781735	GLO1	0.21	0.057	0.046	0.48	Hyperpotassemia	UKB-SAIGE	European	402481	endocrine/metabolic	1
6	38672079	G	T	rs1781735	GLO1	0.21	-0.022	0.017	0.48	Anxiety disorders	UKB-SAIGE	European	372415	mental disorders	1
6	38672079	G	T	rs1781735	GLO1	0.21	0.21	0.17	0.48	Retinoschisis and retinal cysts	UKB-SAIGE	European	397829	sense organs	1
6	38672079	G	T	rs1781735	GLO1	0.21	0.015	0.012	0.48	Noninfectious gastroenteritis	UKB-SAIGE	European	350530	digestive	1
6	38672079	G	T	rs1781735	GLO1	0.21	-0.039	0.031	0.48	Rash and other nonspecific skin eruption	UKB-SAIGE	European	405564	dermatologic	1
6	38672079	G	T	rs1781735	GLO1	0.21	0.078	0.063	0.48	Sicca syndrome	UKB-SAIGE	European	399917	dermatologic	1
6	38672079	G	T	rs1781735	GLO1	0.21	0.094	0.075	0.48	Rupture of tendon, nontraumatic	UKB-SAIGE	European	379064	musculoskeletal	1
6	38672079	G	T	rs1781735	GLO1	0.22	0.082	0.067	0.48	Graves' disease	UKB-SAIGE	European	391886	endocrine/metabolic	1
6	38672079	G	T	rs1781735	GLO1	0.22	0.052	0.042	0.48	Other deficiency anemia	UKB-SAIGE	European	391159	hematopoietic	1
6	38672079	G	T	rs1781735	GLO1	0.22	-0.18	0.15	0.48	Eating disorder	UKB-SAIGE	European	365566	mental disorders	1
6	38672079	G	T	rs1781735	GLO1	0.22	-0.18	0.15	0.48	Eating disorder	UKB-SAIGE	European	408961	mental disorders	1
6	38672079	G	T	rs1781735	GLO1	0.22	0.11	0.088	0.48	Subdural hemorrhage	UKB-SAIGE	European	399276	circulatory system	1
6	38672079	G	T	rs1781735	GLO1	0.22	0.032	0.026	0.48	Cerebral ischemia	UKB-SAIGE	European	401937	circulatory system	1
6	38672079	G	T	rs1781735	GLO1	0.22	-0.2	0.16	0.48	Other specified diseases of hair and hair follicles	UKB-SAIGE	European	402433	dermatologic	1
6	38672079	G	T	rs1781735	GLO1	0.22	-0.033	0.027	0.48	Cardiac and circulatory congenital anomalies	UKB-SAIGE	European	408961	congenital anomalies	1
6	38672079	G	T	rs1781735	GLO1	0.23	0.091	0.075	0.48	Thyroid cancer	UKB-SAIGE	European	407757	neoplasms	1
6	38672079	G	T	rs1781735	GLO1	0.23	0.07	0.058	0.48	Simple and unspecified goiter	UKB-SAIGE	European	392031	endocrine/metabolic	1
6	38672079	G	T	rs1781735	GLO1	0.23	-0.037	0.031	0.48	Disorders of mineral metabolism	UKB-SAIGE	European	408961	endocrine/metabolic	1
6	38672079	G	T	rs1781735	GLO1	0.23	-0.18	0.15	0.48	Abnormality of red blood cells	UKB-SAIGE	European	401465	hematopoietic	1
6	38672079	G	T	rs1781735	GLO1	0.23	-0.097	0.081	0.48	Hallucinations	UKB-SAIGE	European	402691	mental disorders	1
6	38672079	G	T	rs1781735	GLO1	0.23	-0.022	0.018	0.48	Anxiety disorder	UKB-SAIGE	European	371851	mental disorders	1
6	38672079	G	T	rs1781735	GLO1	0.23	0.099	0.083	0.48	Adjustment reaction	UKB-SAIGE	European	365771	mental disorders	1
6	38672079	G	T	rs1781735	GLO1	0.23	-0.042	0.035	0.48	Hypertensive heart and/or renal disease	UKB-SAIGE	European	332085	circulatory system	1
6	38672079	G	T	rs1781735	GLO1	0.23	-0.21	0.17	0.48	ASCVD	UKB-SAIGE	European	377169	circulatory system	1
6	38672079	G	T	rs1781735	GLO1	0.23	-0.13	0.11	0.48	Acute laryngitis and tracheitis	UKB-SAIGE	European	406613	respiratory	1
6	38672079	G	T	rs1781735	GLO1	0.23	-0.04	0.034	0.48	Gingival and periodontal diseases	UKB-SAIGE	European	399878	digestive	1
6	38672079	G	T	rs1781735	GLO1	0.23	-0.033	0.028	0.48	Acute appendicitis	UKB-SAIGE	European	408160	digestive	1
6	38672079	G	T	rs1781735	GLO1	0.23	0.029	0.024	0.48	Abnormal results of function study of liver	UKB-SAIGE	European	403534	digestive	1
6	38672079	G	T	rs1781735	GLO1	0.23	-0.05	0.041	0.48	Dysuria	UKB-SAIGE	European	386129	genitourinary	1
6	38672079	G	T	rs1781735	GLO1	0.23	-0.031	0.026	0.48	Pain and other symptoms associated with female genital organs	UKB-SAIGE	European	402512	genitourinary	1
6	38672079	G	T	rs1781735	GLO1	0.23	-0.041	0.034	0.48	Dysmenorrhea	UKB-SAIGE	European	379644	genitourinary	1
6	38672079	G	T	rs1781735	GLO1	0.23	-0.2	0.17	0.48	Other high-risk pregnancy	UKB-SAIGE	European	400982	pregnancy complications	1
6	38672079	G	T	rs1781735	GLO1	0.23	-0.16	0.13	0.48	Vascular disorders of skin	UKB-SAIGE	European	402789	dermatologic	1
6	38672079	G	T	rs1781735	GLO1	0.23	-0.23	0.19	0.48	Villonodular synovitis	UKB-SAIGE	European	402687	musculoskeletal	1
6	38672079	G	T	rs1781735	GLO1	0.23	-0.027	0.022	0.48	Open wounds of extremities	UKB-SAIGE	European	404645	injuries & poisonings	1
6	38672079	G	T	rs1781735	GLO1	0.24	0.17	0.14	0.48	Herpes zoster with nervous system complications	UKB-SAIGE	European	403412	infectious diseases	1
6	38672079	G	T	rs1781735	GLO1	0.24	0.036	0.031	0.48	Candidiasis	UKB-SAIGE	European	408435	infectious diseases	1
6	38672079	G	T	rs1781735	GLO1	0.24	-0.046	0.04	0.48	Type 2 diabetes with ophthalmic manifestations	UKB-SAIGE	European	390054	endocrine/metabolic	1
6	38672079	G	T	rs1781735	GLO1	0.24	-0.12	0.11	0.48	Other vitamin B12 deficiency anemia	UKB-SAIGE	European	390204	hematopoietic	1
6	38672079	G	T	rs1781735	GLO1	0.24	-0.088	0.075	0.48	Coma	UKB-SAIGE	European	395570	neurological	1
6	38672079	G	T	rs1781735	GLO1	0.24	-0.045	0.038	0.48	Inflammatory and toxic neuropathy	UKB-SAIGE	European	408220	neurological	1
6	38672079	G	T	rs1781735	GLO1	0.24	0.17	0.14	0.48	Cornea replaced by transplant	UKB-SAIGE	European	397861	sense organs	1
6	38672079	G	T	rs1781735	GLO1	0.24	-0.026	0.022	0.48	Heart failure NOS	UKB-SAIGE	European	407103	circulatory system	1
6	38672079	G	T	rs1781735	GLO1	0.24	-0.086	0.072	0.48	Cerebral aneurysm	UKB-SAIGE	European	399400	circulatory system	1
6	38672079	G	T	rs1781735	GLO1	0.24	0.21	0.18	0.48	Anomalies of jaw size/symmetry	UKB-SAIGE	European	398197	digestive	1
6	38672079	G	T	rs1781735	GLO1	0.24	0.097	0.082	0.48	Glossitis	UKB-SAIGE	European	403623	digestive	1
6	38672079	G	T	rs1781735	GLO1	0.24	0.067	0.057	0.48	Hemorrhage from gastrointestinal ulcer	UKB-SAIGE	European	402142	digestive	1
6	38672079	G	T	rs1781735	GLO1	0.24	0.014	0.012	0.48	Personal history of diseases of digestive system	UKB-SAIGE	European	350175	digestive	1
6	38672079	G	T	rs1781735	GLO1	0.24	0.021	0.018	0.48	Urinary calculus	UKB-SAIGE	European	407648	genitourinary	1
6	38672079	G	T	rs1781735	GLO1	0.24	0.16	0.14	0.48	Oliguria and anuria	UKB-SAIGE	European	385037	genitourinary	1
6	38672079	G	T	rs1781735	GLO1	0.24	0.021	0.018	0.48	Symptoms involving female genital tract	UKB-SAIGE	European	406197	genitourinary	1
6	38672079	G	T	rs1781735	GLO1	0.24	-0.028	0.024	0.48	Known or suspected fetal abnormality affecting management of mother	UKB-SAIGE	European	408961	pregnancy complications	1
6	38672079	G	T	rs1781735	GLO1	0.24	0.038	0.033	0.48	Hammer toe (acquired)	UKB-SAIGE	European	396853	musculoskeletal	1
6	38672079	G	T	rs1781735	GLO1	0.24	0.019	0.016	0.48	Pain in joint	UKB-SAIGE	European	408961	musculoskeletal	1
6	38672079	G	T	rs1781735	GLO1	0.24	-0.078	0.067	0.48	Congenital anomalies of limbs	UKB-SAIGE	European	408280	congenital anomalies	1
6	38672079	G	T	rs1781735	GLO1	0.24	0.072	0.061	0.48	Anaphylactic shock NOS	UKB-SAIGE	European	405365	injuries & poisonings	1
6	38672079	G	T	rs1781735	GLO1	0.25	0.14	0.12	0.48	Exophthalmos	UKB-SAIGE	European	391567	endocrine/metabolic	1
6	38672079	G	T	rs1781735	GLO1	0.25	0.13	0.11	0.48	Testicular dysfunction	UKB-SAIGE	European	405554	endocrine/metabolic	1
6	38672079	G	T	rs1781735	GLO1	0.25	0.12	0.11	0.48	Psychosis	UKB-SAIGE	European	365647	mental disorders	1
6	38672079	G	T	rs1781735	GLO1	0.25	0.086	0.074	0.48	Major depressive disorder	UKB-SAIGE	European	365838	mental disorders	1
6	38672079	G	T	rs1781735	GLO1	0.25	-0.043	0.037	0.48	Hemiplegia	UKB-SAIGE	European	396709	neurological	1
6	38672079	G	T	rs1781735	GLO1	0.25	-0.043	0.038	0.48	Other conditions of brain	UKB-SAIGE	European	396635	neurological	1
6	38672079	G	T	rs1781735	GLO1	0.25	0.048	0.041	0.48	Occlusion and stenosis of precerebral arteries	UKB-SAIGE	European	400202	circulatory system	1
6	38672079	G	T	rs1781735	GLO1	0.25	0.033	0.028	0.48	Peripheral vascular disease, unspecified	UKB-SAIGE	European	403161	circulatory system	1
6	38672079	G	T	rs1781735	GLO1	0.25	0.061	0.053	0.48	Inflammatory disease of breast	UKB-SAIGE	European	407701	genitourinary	1
6	38672079	G	T	rs1781735	GLO1	0.25	-0.085	0.073	0.48	Infectious and parasitic complications affecting pregnancy	UKB-SAIGE	European	408961	pregnancy complications	1
6	38672079	G	T	rs1781735	GLO1	0.25	0.045	0.039	0.48	Fracture of vertebral column without mention of spinal cord injury	UKB-SAIGE	European	389117	injuries & poisonings	1
6	38672079	G	T	rs1781735	GLO1	0.26	-0.21	0.19	0.48	Cancer of of nasal cavities	UKB-SAIGE	European	406878	neoplasms	1
6	38672079	G	T	rs1781735	GLO1	0.26	0.12	0.1	0.48	Neoplasm of uncertain behavior of skin	UKB-SAIGE	European	395253	neoplasms	1
6	38672079	G	T	rs1781735	GLO1	0.26	0.091	0.08	0.48	Tension headache	UKB-SAIGE	European	365791	mental disorders	1
6	38672079	G	T	rs1781735	GLO1	0.26	-0.072	0.064	0.48	Hydrocephalus	UKB-SAIGE	European	395707	neurological	1
6	38672079	G	T	rs1781735	GLO1	0.26	0.08	0.07	0.48	Disorders of iris and ciliary body	UKB-SAIGE	European	401650	sense organs	1
6	38672079	G	T	rs1781735	GLO1	0.26	0.025	0.022	0.48	Hearing loss	UKB-SAIGE	European	408818	sense organs	1
6	38672079	G	T	rs1781735	GLO1	0.26	0.035	0.031	0.48	Transient cerebral ischemia	UKB-SAIGE	European	401163	circulatory system	1
6	38672079	G	T	rs1781735	GLO1	0.26	-0.054	0.048	0.48	Abdominal aortic aneurysm	UKB-SAIGE	European	401498	circulatory system	1
6	38672079	G	T	rs1781735	GLO1	0.26	-0.024	0.021	0.48	Inflammatory bowel disease and other gastroenteritis and colitis	UKB-SAIGE	European	339311	digestive	1
6	38672079	G	T	rs1781735	GLO1	0.26	0.025	0.022	0.48	Other disorders of intestine	UKB-SAIGE	European	391538	digestive	1
6	38672079	G	T	rs1781735	GLO1	0.26	-0.042	0.037	0.48	Nephritis; nephrosis; renal sclerosis	UKB-SAIGE	European	399124	genitourinary	1
6	38672079	G	T	rs1781735	GLO1	0.26	-0.046	0.041	0.48	Missed abortion/Hydatidiform mole	UKB-SAIGE	European	402197	pregnancy complications	1
6	38672079	G	T	rs1781735	GLO1	0.27	0.048	0.044	0.48	Neoplasm of unspecified nature of digestive system	UKB-SAIGE	European	394428	neoplasms	1
6	38672079	G	T	rs1781735	GLO1	0.27	-0.05	0.045	0.48	Benign neoplasm of lip, oral cavity, and pharynx	UKB-SAIGE	European	407805	neoplasms	1
6	38672079	G	T	rs1781735	GLO1	0.27	0.069	0.063	0.48	Diseases of spleen	UKB-SAIGE	European	401890	hematopoietic	1
6	38672079	G	T	rs1781735	GLO1	0.27	0.025	0.022	0.48	Other diseases of blood and blood-forming organs	UKB-SAIGE	European	405552	hematopoietic	1
6	38672079	G	T	rs1781735	GLO1	0.27	0.11	0.1	0.48	Mild cognitive impairment	UKB-SAIGE	European	402574	mental disorders	1
6	38672079	G	T	rs1781735	GLO1	0.27	0.21	0.2	0.48	Dysthymic disorder	UKB-SAIGE	European	365529	mental disorders	1
6	38672079	G	T	rs1781735	GLO1	0.27	-0.081	0.073	0.48	Peripheral or central vertigo	UKB-SAIGE	European	403207	sense organs	1
6	38672079	G	T	rs1781735	GLO1	0.27	0.2	0.18	0.48	Heart transplant/surgery	UKB-SAIGE	European	402898	circulatory system	1
6	38672079	G	T	rs1781735	GLO1	0.27	-0.12	0.11	0.48	Aneurysm of artery of lower extremity	UKB-SAIGE	European	400764	circulatory system	1
6	38672079	G	T	rs1781735	GLO1	0.27	-0.031	0.028	0.48	Calculus of bile duct	UKB-SAIGE	European	393941	digestive	1
6	38672079	G	T	rs1781735	GLO1	0.27	0.12	0.11	0.48	Urethritis and urethral syndrome	UKB-SAIGE	European	380103	genitourinary	1
6	38672079	G	T	rs1781735	GLO1	0.27	0.17	0.15	0.48	Other symptoms involving urinary system	UKB-SAIGE	European	385019	genitourinary	1
6	38672079	G	T	rs1781735	GLO1	0.27	-0.092	0.083	0.48	Other conditions or status of the mother complicating pregnancy, childbirth, or the puerperium	UKB-SAIGE	European	408961	pregnancy complications	1
6	38672079	G	T	rs1781735	GLO1	0.27	0.063	0.057	0.48	Stiffness of joint	UKB-SAIGE	European	403248	musculoskeletal	1
6	38672079	G	T	rs1781735	GLO1	0.27	-0.029	0.026	0.48	Other open wound of head and face	UKB-SAIGE	European	403345	injuries & poisonings	1
6	38672079	G	T	rs1781735	GLO1	0.28	0.07	0.066	0.48	Myeloid leukemia	UKB-SAIGE	European	404933	neoplasms	1
6	38672079	G	T	rs1781735	GLO1	0.28	-0.044	0.041	0.48	Disorders of calcium/phosphorus metabolism	UKB-SAIGE	European	408038	endocrine/metabolic	1
6	38672079	G	T	rs1781735	GLO1	0.28	-0.14	0.12	0.48	Spontaneous ecchymoses	UKB-SAIGE	European	406409	hematopoietic	1
6	38672079	G	T	rs1781735	GLO1	0.28	-0.12	0.11	0.48	Paranoid disorders	UKB-SAIGE	European	365655	mental disorders	1
6	38672079	G	T	rs1781735	GLO1	0.28	-0.03	0.027	0.48	Abnormal movement	UKB-SAIGE	European	408961	neurological	1
6	38672079	G	T	rs1781735	GLO1	0.28	0.2	0.18	0.48	Other cardiac conduction disorders	UKB-SAIGE	European	380978	circulatory system	1
6	38672079	G	T	rs1781735	GLO1	0.28	-0.027	0.025	0.48	Paroxysmal tachycardia, unspecified	UKB-SAIGE	European	384144	circulatory system	1
6	38672079	G	T	rs1781735	GLO1	0.28	-0.032	0.029	0.48	Paroxysmal supraventricular tachycardia	UKB-SAIGE	European	383278	circulatory system	1
6	38672079	G	T	rs1781735	GLO1	0.28	0.1	0.093	0.48	Iatrogenic hypotension	UKB-SAIGE	European	388140	circulatory system	1
6	38672079	G	T	rs1781735	GLO1	0.28	-0.11	0.1	0.48	Acute bronchitis and bronchiolitis	UKB-SAIGE	European	398732	respiratory	1
6	38672079	G	T	rs1781735	GLO1	0.28	0.071	0.065	0.48	Cholangitis	UKB-SAIGE	European	391784	digestive	1
6	38672079	G	T	rs1781735	GLO1	0.28	-0.093	0.086	0.48	Infections of genitourinary tract during pregnancy	UKB-SAIGE	European	408855	pregnancy complications	1
6	38672079	G	T	rs1781735	GLO1	0.28	-0.028	0.026	0.48	Seborrheic keratosis	UKB-SAIGE	European	406531	dermatologic	1
6	38672079	G	T	rs1781735	GLO1	0.28	0.04	0.038	0.48	Joint effusions	UKB-SAIGE	European	404058	musculoskeletal	1
6	38672079	G	T	rs1781735	GLO1	0.28	-0.03	0.028	0.48	Cardiac congenital anomalies	UKB-SAIGE	European	408783	congenital anomalies	1
6	38672079	G	T	rs1781735	GLO1	0.29	0.14	0.13	0.48	Gouty arthropathy	UKB-SAIGE	European	405310	endocrine/metabolic	1
6	38672079	G	T	rs1781735	GLO1	0.29	0.075	0.072	0.48	Substance addiction and disorders	UKB-SAIGE	European	379747	mental disorders	1
6	38672079	G	T	rs1781735	GLO1	0.29	0.16	0.16	0.48	Hereditary retinal dystrophies	UKB-SAIGE	European	396942	sense organs	1
6	38672079	G	T	rs1781735	GLO1	0.29	0.13	0.13	0.48	Cysts of oral soft tissues	UKB-SAIGE	European	403448	digestive	1
6	38672079	G	T	rs1781735	GLO1	0.29	-0.026	0.025	0.48	Appendicitis	UKB-SAIGE	European	408769	digestive	1
6	38672079	G	T	rs1781735	GLO1	0.29	0.066	0.062	0.48	Portal hypertension	UKB-SAIGE	European	400584	digestive	1
6	38672079	G	T	rs1781735	GLO1	0.29	0.033	0.032	0.48	Renal colic	UKB-SAIGE	European	403060	genitourinary	1
6	38672079	G	T	rs1781735	GLO1	0.29	-0.044	0.042	0.48	Endometrial hyperplasia	UKB-SAIGE	European	397517	genitourinary	1
6	38672079	G	T	rs1781735	GLO1	0.29	0.046	0.044	0.48	Hypertension complicating pregnancy, childbirth, and the puerperium	UKB-SAIGE	European	408961	pregnancy complications	1
6	38672079	G	T	rs1781735	GLO1	0.29	0.074	0.071	0.48	Disorders of sacrum	UKB-SAIGE	European	392321	musculoskeletal	1
6	38672079	G	T	rs1781735	GLO1	0.29	0.062	0.058	0.48	Rupture of synovium	UKB-SAIGE	European	379304	musculoskeletal	1
6	38672079	G	T	rs1781735	GLO1	0.29	-0.07	0.065	0.48	Osteochondropathies	UKB-SAIGE	European	391513	musculoskeletal	1
6	38672079	G	T	rs1781735	GLO1	0.29	-0.13	0.12	0.48	Congenital anomalies of the eye	UKB-SAIGE	European	408525	congenital anomalies	1
6	38672079	G	T	rs1781735	GLO1	0.3	-0.016	0.015	0.48	Complications of surgical and medical procedures	UKB-SAIGE	European	408961	injuries & poisonings	1
6	38672079	G	T	rs1781735	GLO1	0.3	0.055	0.053	0.48	Cancer of esophagus	UKB-SAIGE	European	394092	neoplasms	1
6	38672079	G	T	rs1781735	GLO1	0.3	-0.04	0.039	0.48	Diabetic retinopathy	UKB-SAIGE	European	398198	endocrine/metabolic	1
6	38672079	G	T	rs1781735	GLO1	0.3	0.045	0.043	0.48	Megaloblastic anemia	UKB-SAIGE	European	391102	hematopoietic	1
6	38672079	G	T	rs1781735	GLO1	0.3	-0.21	0.2	0.48	Allergic purpura	UKB-SAIGE	European	406332	hematopoietic	1
6	38672079	G	T	rs1781735	GLO1	0.3	0.034	0.034	0.48	Aphakia and other disorders of lens	UKB-SAIGE	European	403070	sense organs	1
6	38672079	G	T	rs1781735	GLO1	0.3	-0.045	0.044	0.48	Disease of tricuspid valve	UKB-SAIGE	European	403479	circulatory system	1
6	38672079	G	T	rs1781735	GLO1	0.3	0.056	0.054	0.48	Endocarditis	UKB-SAIGE	European	406465	circulatory system	1
6	38672079	G	T	rs1781735	GLO1	0.3	-0.033	0.032	0.48	Pulmonary collapse; interstitial and compensatory emphysema	UKB-SAIGE	European	399416	respiratory	1
6	38672079	G	T	rs1781735	GLO1	0.3	0.036	0.035	0.48	Esophageal bleeding (varices/hemorrhage)	UKB-SAIGE	European	370947	digestive	1
6	38672079	G	T	rs1781735	GLO1	0.3	0.04	0.038	0.48	Renal failure NOS	UKB-SAIGE	European	399014	genitourinary	1
6	38672079	G	T	rs1781735	GLO1	0.3	0.024	0.023	0.48	Endometriosis	UKB-SAIGE	European	403810	genitourinary	1
6	38672079	G	T	rs1781735	GLO1	0.3	0.084	0.081	0.48	Preeclampsia and eclampsia	UKB-SAIGE	European	408154	pregnancy complications	1
6	38672079	G	T	rs1781735	GLO1	0.3	0.052	0.051	0.48	Other dyschromia	UKB-SAIGE	European	403455	dermatologic	1
6	38672079	G	T	rs1781735	GLO1	0.3	-0.023	0.022	0.48	Rheumatoid arthritis	UKB-SAIGE	European	369497	musculoskeletal	1
6	38672079	G	T	rs1781735	GLO1	0.3	-0.021	0.021	0.48	Rheumatoid arthritis and other inflammatory polyarthropathies	UKB-SAIGE	European	369964	musculoskeletal	1
6	38672079	G	T	rs1781735	GLO1	0.3	0.019	0.018	0.48	Hallux valgus (Bunion)	UKB-SAIGE	European	401613	musculoskeletal	1
6	38672079	G	T	rs1781735	GLO1	0.31	0.13	0.12	0.48	Benign neoplasm of eye	UKB-SAIGE	European	407369	neoplasms	1
6	38672079	G	T	rs1781735	GLO1	0.31	-0.093	0.091	0.48	Ovarian dysfunction	UKB-SAIGE	European	405630	endocrine/metabolic	1
6	38672079	G	T	rs1781735	GLO1	0.31	0.14	0.14	0.48	Amyloidosis	UKB-SAIGE	European	408338	endocrine/metabolic	1
6	38672079	G	T	rs1781735	GLO1	0.31	-0.027	0.027	0.48	Hypovolemia	UKB-SAIGE	European	404340	endocrine/metabolic	1
6	38672079	G	T	rs1781735	GLO1	0.31	0.072	0.071	0.48	Acute pain	UKB-SAIGE	European	408585	neurological	1
6	38672079	G	T	rs1781735	GLO1	0.31	-0.11	0.11	0.48	Other nondiabetic retinopathy	UKB-SAIGE	European	397020	sense organs	1
6	38672079	G	T	rs1781735	GLO1	0.31	0.029	0.029	0.48	Disorders of refraction and accommodation; blindness and low vision	UKB-SAIGE	European	408961	sense organs	1
6	38672079	G	T	rs1781735	GLO1	0.31	0.11	0.11	0.48	Pain, swelling or discharge of eye	UKB-SAIGE	European	401415	sense organs	1
6	38672079	G	T	rs1781735	GLO1	0.31	-0.046	0.045	0.48	First degree AV block	UKB-SAIGE	European	381907	circulatory system	1
6	38672079	G	T	rs1781735	GLO1	0.31	-0.083	0.082	0.48	Other alveolar and parietoalveolar pneumonopathy	UKB-SAIGE	European	397711	respiratory	1
6	38672079	G	T	rs1781735	GLO1	0.31	-0.032	0.032	0.48	Respiratory failure	UKB-SAIGE	European	399429	respiratory	1
6	38672079	G	T	rs1781735	GLO1	0.31	0.02	0.019	0.48	Irritable Bowel Syndrome	UKB-SAIGE	European	340331	digestive	1
6	38672079	G	T	rs1781735	GLO1	0.32	-0.12	0.12	0.48	Althete's foot	UKB-SAIGE	European	406442	infectious diseases	1
6	38672079	G	T	rs1781735	GLO1	0.32	-0.11	0.11	0.48	Benign neoplasm of kidney and other urinary organs	UKB-SAIGE	European	371345	neoplasms	1
6	38672079	G	T	rs1781735	GLO1	0.32	-0.15	0.15	0.48	Diabetes insipidus	UKB-SAIGE	European	405479	endocrine/metabolic	1
6	38672079	G	T	rs1781735	GLO1	0.32	-0.12	0.12	0.48	Deficiency of humoral immunity	UKB-SAIGE	European	408612	endocrine/metabolic	1
6	38672079	G	T	rs1781735	GLO1	0.32	-0.036	0.037	0.48	Aphasia/speech disturbance	UKB-SAIGE	European	403897	mental disorders	1
6	38672079	G	T	rs1781735	GLO1	0.32	-0.049	0.049	0.48	Schizophrenia and other psychotic disorders	UKB-SAIGE	European	366326	mental disorders	1
6	38672079	G	T	rs1781735	GLO1	0.32	-0.02	0.02	0.48	Unstable angina (intermediate coronary syndrome)	UKB-SAIGE	European	382284	circulatory system	1
6	38672079	G	T	rs1781735	GLO1	0.32	-0.012	0.013	0.48	Other chronic ischemic heart disease, unspecified	UKB-SAIGE	European	392024	circulatory system	1
6	38672079	G	T	rs1781735	GLO1	0.32	-0.0085	0.0086	0.48	Nonspecific chest pain	UKB-SAIGE	European	408961	circulatory system	1
6	38672079	G	T	rs1781735	GLO1	0.32	-0.028	0.028	0.48	Chronic sinusitis	UKB-SAIGE	European	392647	respiratory	1
6	38672079	G	T	rs1781735	GLO1	0.32	0.079	0.079	0.48	Influenza	UKB-SAIGE	European	398866	respiratory	1
6	38672079	G	T	rs1781735	GLO1	0.32	-0.098	0.098	0.48	Painful respiration	UKB-SAIGE	European	400042	respiratory	1
6	38672079	G	T	rs1781735	GLO1	0.32	-0.082	0.083	0.48	Respiratory complications	UKB-SAIGE	European	399821	respiratory	1
6	38672079	G	T	rs1781735	GLO1	0.32	-0.082	0.081	0.48	Anomalies of tooth position/malocclusion	UKB-SAIGE	European	398441	digestive	1
6	38672079	G	T	rs1781735	GLO1	0.32	-0.024	0.025	0.48	Appendiceal conditions	UKB-SAIGE	European	408961	digestive	1
6	38672079	G	T	rs1781735	GLO1	0.32	-0.025	0.025	0.48	Ulcerative colitis	UKB-SAIGE	European	337978	digestive	1
6	38672079	G	T	rs1781735	GLO1	0.32	-0.028	0.028	0.48	Blood in stool	UKB-SAIGE	European	387796	digestive	1
6	38672079	G	T	rs1781735	GLO1	0.32	0.019	0.019	0.48	stress incontinence, female	UKB-SAIGE	European	405433	genitourinary	1
6	38672079	G	T	rs1781735	GLO1	0.32	0.089	0.089	0.48	Neural tube defects	UKB-SAIGE	European	408650	congenital anomalies	1
6	38672079	G	T	rs1781735	GLO1	0.33	-0.087	0.088	0.48	Crushing injury	UKB-SAIGE	European	408961	injuries & poisonings	1
6	38672079	G	T	rs1781735	GLO1	0.33	-0.021	0.021	0.48	Dizziness and giddiness (Light-headedness and vertigo)	UKB-SAIGE	European	407438	sense organs	1
6	38672079	G	T	rs1781735	GLO1	0.33	-0.058	0.059	0.48	Atrioventricular block, complete	UKB-SAIGE	European	381506	circulatory system	1
6	38672079	G	T	rs1781735	GLO1	0.33	-0.047	0.048	0.48	Acute pharyngitis	UKB-SAIGE	European	407317	respiratory	1
6	38672079	G	T	rs1781735	GLO1	0.33	0.089	0.091	0.48	Temporomandibular joint disorders	UKB-SAIGE	European	398377	digestive	1
6	38672079	G	T	rs1781735	GLO1	0.33	-0.016	0.016	0.48	Other specified gastritis	UKB-SAIGE	European	386271	digestive	1
6	38672079	G	T	rs1781735	GLO1	0.33	0.067	0.068	0.48	Cystic kidney disease	UKB-SAIGE	European	407161	congenital anomalies	1
6	38672079	G	T	rs1781735	GLO1	0.33	-0.1	0.11	0.48	Pallor and flushing	UKB-SAIGE	European	407320	symptoms	1
6	38672079	G	T	rs1781735	GLO1	0.34	0.081	0.084	0.48	Benign neoplasm of thyroid glands	UKB-SAIGE	European	407684	neoplasms	1
6	38672079	G	T	rs1781735	GLO1	0.34	0.088	0.091	0.48	Mineral deficiency NEC	UKB-SAIGE	European	406734	endocrine/metabolic	1
6	38672079	G	T	rs1781735	GLO1	0.34	0.16	0.17	0.48	Secondary thrombocytopenia	UKB-SAIGE	European	406354	hematopoietic	1
6	38672079	G	T	rs1781735	GLO1	0.34	-0.16	0.17	0.48	Peripheral autonomic neuropathy	UKB-SAIGE	European	395281	neurological	1
6	38672079	G	T	rs1781735	GLO1	0.34	-0.058	0.061	0.48	Amblyopia	UKB-SAIGE	European	406192	sense organs	1
6	38672079	G	T	rs1781735	GLO1	0.34	0.037	0.039	0.48	Other disorders of tympanic membrane	UKB-SAIGE	European	406252	sense organs	1
6	38672079	G	T	rs1781735	GLO1	0.34	-0.049	0.051	0.48	Other diseases of lung	UKB-SAIGE	European	408961	respiratory	1
6	38672079	G	T	rs1781735	GLO1	0.34	0.089	0.093	0.48	Temporomandibular joint disorder, unspecified	UKB-SAIGE	European	398370	digestive	1
6	38672079	G	T	rs1781735	GLO1	0.34	-0.071	0.074	0.48	Atrophic gastritis	UKB-SAIGE	European	378494	digestive	1
6	38672079	G	T	rs1781735	GLO1	0.34	-0.0086	0.0089	0.48	Gastritis and duodenitis	UKB-SAIGE	European	407065	digestive	1
6	38672079	G	T	rs1781735	GLO1	0.34	0.0089	0.0093	0.48	Diaphragmatic hernia	UKB-SAIGE	European	388743	digestive	1
6	38672079	G	T	rs1781735	GLO1	0.34	0.031	0.033	0.48	Other abnormality of urination	UKB-SAIGE	European	386856	genitourinary	1
6	38672079	G	T	rs1781735	GLO1	0.34	0.017	0.018	0.48	Inflammatory diseases of female pelvic organs	UKB-SAIGE	European	405961	genitourinary	1
6	38672079	G	T	rs1781735	GLO1	0.34	-0.12	0.12	0.48	Cutaneous lupus erythematosus	UKB-SAIGE	European	401494	dermatologic	1
6	38672079	G	T	rs1781735	GLO1	0.34	0.017	0.017	0.48	Poisoning by analgesics, antipyretics, and antirheumatics	UKB-SAIGE	European	388707	injuries & poisonings	1
6	38672079	G	T	rs1781735	GLO1	0.34	0.1	0.1	0.48	Toxic effect of (non-ethyl) alcohol and petroleum and other solvents	UKB-SAIGE	European	408553	injuries & poisonings	1
6	38672079	G	T	rs1781735	GLO1	0.35	0.04	0.042	0.48	Nontoxic nodular goiter	UKB-SAIGE	European	392572	endocrine/metabolic	1
6	38672079	G	T	rs1781735	GLO1	0.35	-0.035	0.037	0.48	Hypopotassemia	UKB-SAIGE	European	402936	endocrine/metabolic	1
6	38672079	G	T	rs1781735	GLO1	0.35	0.11	0.12	0.48	Hereditary and idiopathic peripheral neuropathy	UKB-SAIGE	European	407004	neurological	1
6	38672079	G	T	rs1781735	GLO1	0.35	-0.021	0.022	0.48	Pulmonary heart disease	UKB-SAIGE	European	406632	circulatory system	1
6	38672079	G	T	rs1781735	GLO1	0.35	-0.051	0.055	0.48	Acute periodontitis	UKB-SAIGE	European	398804	digestive	1
6	38672079	G	T	rs1781735	GLO1	0.35	-0.025	0.026	0.48	Duodenal ulcer	UKB-SAIGE	European	404527	digestive	1
6	38672079	G	T	rs1781735	GLO1	0.35	-0.046	0.049	0.48	Peritoneal or intestinal adhesions	UKB-SAIGE	European	335615	digestive	1
6	38672079	G	T	rs1781735	GLO1	0.35	0.026	0.028	0.48	Pelvic peritoneal adhesions, female (postoperative) (postinfection)	UKB-SAIGE	European	402303	genitourinary	1
6	38672079	G	T	rs1781735	GLO1	0.35	-0.031	0.033	0.48	Hemorrhage during pregnancy; childbirth and postpartum	UKB-SAIGE	European	402951	pregnancy complications	1
6	38672079	G	T	rs1781735	GLO1	0.35	-0.13	0.14	0.48	Acquired acanthosis nigricans	UKB-SAIGE	European	403977	dermatologic	1
6	38672079	G	T	rs1781735	GLO1	0.35	-0.018	0.019	0.48	Degenerative skin conditions and other dermatoses	UKB-SAIGE	European	404268	dermatologic	1
6	38672079	G	T	rs1781735	GLO1	0.35	0.014	0.015	0.48	Acquired foot deformities	UKB-SAIGE	European	404779	musculoskeletal	1
6	38672079	G	T	rs1781735	GLO1	0.35	0.014	0.015	0.48	Osteoarthrosis, localized, primary	UKB-SAIGE	European	389591	musculoskeletal	1
6	38672079	G	T	rs1781735	GLO1	0.36	0.025	0.028	0.48	Secondary malignant neoplasm of liver	UKB-SAIGE	European	373242	neoplasms	1
6	38672079	G	T	rs1781735	GLO1	0.36	0.1	0.12	0.48	Myeloid leukemia, chronic	UKB-SAIGE	European	404619	neoplasms	1
6	38672079	G	T	rs1781735	GLO1	0.36	0.17	0.18	0.48	Benign neoplasm of spinal cord, meninges	UKB-SAIGE	European	407298	neoplasms	1
6	38672079	G	T	rs1781735	GLO1	0.36	-0.024	0.026	0.48	Symptoms involving head and neck	UKB-SAIGE	European	408961	mental disorders	1
6	38672079	G	T	rs1781735	GLO1	0.36	0.14	0.15	0.48	Keratoconus	UKB-SAIGE	European	397848	sense organs	1
6	38672079	G	T	rs1781735	GLO1	0.36	0.037	0.04	0.48	Myopia	UKB-SAIGE	European	407787	sense organs	1
6	38672079	G	T	rs1781735	GLO1	0.36	-0.048	0.053	0.48	Diplopia and disorders of binocular vision	UKB-SAIGE	European	406386	sense organs	1
6	38672079	G	T	rs1781735	GLO1	0.36	-0.046	0.05	0.48	Atherosclerosis of the extremities	UKB-SAIGE	European	401406	circulatory system	1
6	38672079	G	T	rs1781735	GLO1	0.36	-0.022	0.024	0.48	Hypotension NOS	UKB-SAIGE	European	391423	circulatory system	1
6	38672079	G	T	rs1781735	GLO1	0.36	-0.023	0.025	0.48	Nasal polyps	UKB-SAIGE	European	393356	respiratory	1
6	38672079	G	T	rs1781735	GLO1	0.36	-0.07	0.076	0.48	Dentofacial anomalies, including malocclusion	UKB-SAIGE	European	398481	digestive	1
6	38672079	G	T	rs1781735	GLO1	0.36	0.13	0.15	0.48	Cyst of the salivary gland	UKB-SAIGE	European	403417	digestive	1
6	38672079	G	T	rs1781735	GLO1	0.36	0.019	0.021	0.48	Ovarian cyst	UKB-SAIGE	European	382634	genitourinary	1
6	38672079	G	T	rs1781735	GLO1	0.36	0.074	0.081	0.48	Rosacea	UKB-SAIGE	European	402982	dermatologic	1
6	38672079	G	T	rs1781735	GLO1	0.36	-0.045	0.05	0.48	Disorders of sweat glands	UKB-SAIGE	European	400072	dermatologic	1
6	38672079	G	T	rs1781735	GLO1	0.36	0.064	0.07	0.48	Disorders of coccyx	UKB-SAIGE	European	392324	musculoskeletal	1
6	38672079	G	T	rs1781735	GLO1	0.36	0.036	0.039	0.48	Injuries to the nervous system	UKB-SAIGE	European	408811	injuries & poisonings	1
6	38672079	G	T	rs1781735	GLO1	0.37	0.028	0.031	0.48	Malignant neoplasm of rectum, rectosigmoid junction, and anus	UKB-SAIGE	European	384851	neoplasms	1
6	38672079	G	T	rs1781735	GLO1	0.37	-0.11	0.12	0.48	Organic or persistent insomnia	UKB-SAIGE	European	403862	neurological	1
6	38672079	G	T	rs1781735	GLO1	0.37	0.038	0.042	0.48	Nerve root and plexus disorders	UKB-SAIGE	European	395206	neurological	1
6	38672079	G	T	rs1781735	GLO1	0.37	0.057	0.064	0.48	Uveitis, noninfectious or NOS	UKB-SAIGE	European	399792	sense organs	1
6	38672079	G	T	rs1781735	GLO1	0.37	-0.12	0.14	0.48	Nonrheumatic tricuspid valve disorders	UKB-SAIGE	European	402526	circulatory system	1
6	38672079	G	T	rs1781735	GLO1	0.37	-0.014	0.015	0.48	Cerebrovascular disease	UKB-SAIGE	European	407759	circulatory system	1
6	38672079	G	T	rs1781735	GLO1	0.37	-0.035	0.039	0.48	Atherosclerosis	UKB-SAIGE	European	401919	circulatory system	1
6	38672079	G	T	rs1781735	GLO1	0.37	-0.029	0.033	0.48	Bronchiectasis	UKB-SAIGE	European	377387	respiratory	1
6	38672079	G	T	rs1781735	GLO1	0.37	0.14	0.16	0.48	Extrinsic allergic alveolitis	UKB-SAIGE	European	397490	respiratory	1
6	38672079	G	T	rs1781735	GLO1	0.37	0.15	0.16	0.48	Pemphigus and pemphigoid	UKB-SAIGE	European	402747	dermatologic	1
6	38672079	G	T	rs1781735	GLO1	0.37	-0.062	0.069	0.48	Arthropathy associated with infections	UKB-SAIGE	European	366246	musculoskeletal	1
6	38672079	G	T	rs1781735	GLO1	0.38	0.12	0.14	0.48	Cushing's syndrome	UKB-SAIGE	European	405489	endocrine/metabolic	1
6	38672079	G	T	rs1781735	GLO1	0.38	0.022	0.025	0.48	Decreased white blood cell count	UKB-SAIGE	European	404559	hematopoietic	1
6	38672079	G	T	rs1781735	GLO1	0.38	0.022	0.025	0.48	Neutropenia	UKB-SAIGE	European	404559	hematopoietic	1
6	38672079	G	T	rs1781735	GLO1	0.38	0.11	0.13	0.48	Somatoform disorder	UKB-SAIGE	European	365600	mental disorders	1
6	38672079	G	T	rs1781735	GLO1	0.38	0.16	0.18	0.48	Polyneuropathy due to drugs	UKB-SAIGE	European	379415	mental disorders	1
6	38672079	G	T	rs1781735	GLO1	0.38	0.041	0.047	0.48	Epiphora	UKB-SAIGE	European	402144	sense organs	1
6	38672079	G	T	rs1781735	GLO1	0.38	0.042	0.048	0.48	Jaundice (not of newborn)	UKB-SAIGE	European	400952	digestive	1
6	38672079	G	T	rs1781735	GLO1	0.38	0.028	0.032	0.48	Bladder neck obstruction	UKB-SAIGE	European	396679	genitourinary	1
6	38672079	G	T	rs1781735	GLO1	0.38	0.047	0.054	0.48	Other specified benign mammary dysplasias	UKB-SAIGE	European	402442	genitourinary	1
6	38672079	G	T	rs1781735	GLO1	0.38	-0.16	0.18	0.48	Acute inflammatory pelvic disease	UKB-SAIGE	European	399818	genitourinary	1
6	38672079	G	T	rs1781735	GLO1	0.38	0.051	0.058	0.48	Cellulitis and abscess of trunk	UKB-SAIGE	European	398237	dermatologic	1
6	38672079	G	T	rs1781735	GLO1	0.38	0.026	0.03	0.48	Carbuncle and furuncle	UKB-SAIGE	European	399937	dermatologic	1
6	38672079	G	T	rs1781735	GLO1	0.38	0.023	0.026	0.48	Disturbance of skin sensation	UKB-SAIGE	European	406307	dermatologic	1
6	38672079	G	T	rs1781735	GLO1	0.38	-0.069	0.078	0.48	Pyogenic arthritis	UKB-SAIGE	European	366147	musculoskeletal	1
6	38672079	G	T	rs1781735	GLO1	0.38	0.15	0.17	0.48	Postlaminectomy syndrome	UKB-SAIGE	European	391986	musculoskeletal	1
6	38672079	G	T	rs1781735	GLO1	0.38	-0.075	0.085	0.48	Osteitis deformans and osteopathies associated with other disorders classified elsewhere	UKB-SAIGE	European	391321	musculoskeletal	1
6	38672079	G	T	rs1781735	GLO1	0.38	0.032	0.036	0.48	Hallux rigidus	UKB-SAIGE	European	396475	musculoskeletal	1
6	38672079	G	T	rs1781735	GLO1	0.38	0.12	0.14	0.48	Ankylosis of joint	UKB-SAIGE	European	402735	musculoskeletal	1
6	38672079	G	T	rs1781735	GLO1	0.38	0.021	0.024	0.48	Symptoms and disorders of the joints	UKB-SAIGE	European	406267	musculoskeletal	1
6	38672079	G	T	rs1781735	GLO1	0.38	-0.049	0.056	0.48	Myalgia and myositis unspecified	UKB-SAIGE	European	408961	symptoms	1
6	38672079	G	T	rs1781735	GLO1	0.39	-0.11	0.12	0.48	Bone cancer	UKB-SAIGE	European	408665	neoplasms	1
6	38672079	G	T	rs1781735	GLO1	0.39	0.017	0.02	0.48	Secondary malignancy of lymph nodes	UKB-SAIGE	European	375983	neoplasms	1
6	38672079	G	T	rs1781735	GLO1	0.39	-0.071	0.083	0.48	Thyroiditis	UKB-SAIGE	European	391722	endocrine/metabolic	1
6	38672079	G	T	rs1781735	GLO1	0.39	-0.028	0.032	0.48	Delirium dementia and amnestic and other cognitive disorders	UKB-SAIGE	European	404353	mental disorders	1
6	38672079	G	T	rs1781735	GLO1	0.39	-0.053	0.061	0.48	Premature beats	UKB-SAIGE	European	381455	circulatory system	1
6	38672079	G	T	rs1781735	GLO1	0.39	-0.038	0.044	0.48	Allergic rhinitis	UKB-SAIGE	European	391105	respiratory	1
6	38672079	G	T	rs1781735	GLO1	0.39	-0.029	0.034	0.48	Respiratory insufficiency	UKB-SAIGE	European	399160	respiratory	1
6	38672079	G	T	rs1781735	GLO1	0.39	0.028	0.032	0.48	Hematemesis	UKB-SAIGE	European	387118	digestive	1
6	38672079	G	T	rs1781735	GLO1	0.39	-0.075	0.087	0.48	Osteitis deformans [Paget's disease of bone]	UKB-SAIGE	European	391306	musculoskeletal	1
6	38672079	G	T	rs1781735	GLO1	0.39	-0.052	0.061	0.48	Aseptic necrosis of bone	UKB-SAIGE	European	391583	musculoskeletal	1
6	38672079	G	T	rs1781735	GLO1	0.39	-0.088	0.1	0.48	Flat foot	UKB-SAIGE	European	395107	musculoskeletal	1
6	38672079	G	T	rs1781735	GLO1	0.39	0.06	0.069	0.48	Spinal cord injury without evidence of spinal bone injury	UKB-SAIGE	European	408690	injuries & poisonings	1
6	38672079	G	T	rs1781735	GLO1	0.4	0.026	0.031	0.48	Cancer of bronchus; lung	UKB-SAIGE	European	408327	neoplasms	1
6	38672079	G	T	rs1781735	GLO1	0.4	0.013	0.015	0.48	Secondary malignant neoplasm	UKB-SAIGE	European	380087	neoplasms	1
6	38672079	G	T	rs1781735	GLO1	0.4	0.088	0.1	0.48	Adrenal hyperfunction	UKB-SAIGE	European	405568	endocrine/metabolic	1
6	38672079	G	T	rs1781735	GLO1	0.4	0.061	0.072	0.48	Stomatitis and mucositis (ulcerative)	UKB-SAIGE	European	403715	digestive	1
6	38672079	G	T	rs1781735	GLO1	0.4	-0.033	0.04	0.48	Hypertrophy of female genital organs	UKB-SAIGE	European	397659	genitourinary	1
6	38672079	G	T	rs1781735	GLO1	0.4	-0.13	0.16	0.48	Congenital anomalies of muscle, tendon, fascia, and connective tissue	UKB-SAIGE	European	407912	congenital anomalies	1
6	38672079	G	T	rs1781735	GLO1	0.41	0.043	0.052	0.48	Pernicious anemia	UKB-SAIGE	European	390780	hematopoietic	1
6	38672079	G	T	rs1781735	GLO1	0.41	0.057	0.069	0.48	Primary thrombocytopenia	UKB-SAIGE	European	406701	hematopoietic	1
6	38672079	G	T	rs1781735	GLO1	0.41	-0.038	0.046	0.48	Dementias	UKB-SAIGE	European	403339	mental disorders	1
6	38672079	G	T	rs1781735	GLO1	0.41	-0.049	0.059	0.48	Schizophrenia	UKB-SAIGE	European	366047	mental disorders	1
6	38672079	G	T	rs1781735	GLO1	0.41	-0.055	0.066	0.48	Trigeminal nerve disorders [CN5]	UKB-SAIGE	European	394532	neurological	1
6	38672079	G	T	rs1781735	GLO1	0.41	0.062	0.074	0.48	Impacted cerumen	UKB-SAIGE	European	407873	sense organs	1
6	38672079	G	T	rs1781735	GLO1	0.41	-0.0098	0.012	0.48	Angina pectoris	UKB-SAIGE	European	393278	circulatory system	1
6	38672079	G	T	rs1781735	GLO1	0.41	0.067	0.081	0.48	Leukoplakia of oral mucosa	UKB-SAIGE	European	403631	digestive	1
6	38672079	G	T	rs1781735	GLO1	0.41	-0.028	0.034	0.48	Regional enteritis	UKB-SAIGE	European	336526	digestive	1
6	38672079	G	T	rs1781735	GLO1	0.41	-0.048	0.059	0.48	Pilonidal cyst	UKB-SAIGE	European	398222	dermatologic	1
6	38672079	G	T	rs1781735	GLO1	0.41	0.044	0.054	0.48	Symptoms of the muscles	UKB-SAIGE	European	408961	symptoms	1
6	38672079	G	T	rs1781735	GLO1	0.42	-0.08	0.099	0.48	Other infectious and parasitic diseases	UKB-SAIGE	European	408634	infectious diseases	1
6	38672079	G	T	rs1781735	GLO1	0.42	0.04	0.05	0.48	Secondary malignancy of brain/spine	UKB-SAIGE	European	371410	neoplasms	1
6	38672079	G	T	rs1781735	GLO1	0.42	0.035	0.044	0.48	Protein-calorie malnutrition	UKB-SAIGE	European	407549	endocrine/metabolic	1
6	38672079	G	T	rs1781735	GLO1	0.42	0.054	0.067	0.48	Vitamin D deficiency	UKB-SAIGE	European	406940	endocrine/metabolic	1
6	38672079	G	T	rs1781735	GLO1	0.42	0.075	0.093	0.48	Other disorders of lipoid metabolism	UKB-SAIGE	European	407768	endocrine/metabolic	1
6	38672079	G	T	rs1781735	GLO1	0.42	-0.064	0.081	0.48	Congenital deficiency of other clotting factors (including factor VII)	UKB-SAIGE	European	406586	hematopoietic	1
6	38672079	G	T	rs1781735	GLO1	0.42	-0.037	0.047	0.48	Paroxysmal ventricular tachycardia	UKB-SAIGE	European	381857	circulatory system	1
6	38672079	G	T	rs1781735	GLO1	0.42	-0.018	0.022	0.48	Occlusion of cerebral arteries	UKB-SAIGE	European	403151	circulatory system	1
6	38672079	G	T	rs1781735	GLO1	0.42	0.047	0.058	0.48	Respiratory abnormalities	UKB-SAIGE	European	408961	respiratory	1
6	38672079	G	T	rs1781735	GLO1	0.42	-0.12	0.15	0.48	Hypertrophy of salivary gland	UKB-SAIGE	European	403407	digestive	1
6	38672079	G	T	rs1781735	GLO1	0.42	-0.085	0.1	0.48	Cellulitis and abscess of oral soft tissues	UKB-SAIGE	European	403504	digestive	1
6	38672079	G	T	rs1781735	GLO1	0.42	0.055	0.069	0.48	Peptic ulcer, site unspecified	UKB-SAIGE	European	401950	digestive	1
6	38672079	G	T	rs1781735	GLO1	0.42	0.045	0.056	0.48	Femoral hernia	UKB-SAIGE	European	362268	digestive	1
6	38672079	G	T	rs1781735	GLO1	0.42	0.018	0.023	0.48	Other biliary tract disease	UKB-SAIGE	European	395199	digestive	1
6	38672079	G	T	rs1781735	GLO1	0.42	0.073	0.09	0.48	Chronic interstitial cystitis	UKB-SAIGE	European	380185	genitourinary	1
6	38672079	G	T	rs1781735	GLO1	0.42	-0.023	0.029	0.48	Calculus of ureter	UKB-SAIGE	European	403422	genitourinary	1
6	38672079	G	T	rs1781735	GLO1	0.42	0.019	0.024	0.48	Abnormal findings on examination of urine	UKB-SAIGE	European	408961	genitourinary	1
6	38672079	G	T	rs1781735	GLO1	0.42	0.028	0.034	0.48	Noninflammatory disorders of vagina	UKB-SAIGE	European	401405	genitourinary	1
6	38672079	G	T	rs1781735	GLO1	0.42	0.015	0.019	0.48	Cellulitis and abscess of foot, toe	UKB-SAIGE	European	403137	dermatologic	1
6	38672079	G	T	rs1781735	GLO1	0.42	-0.015	0.019	0.48	Symptoms affecting skin	UKB-SAIGE	European	408961	dermatologic	1
6	38672079	G	T	rs1781735	GLO1	0.42	-0.046	0.057	0.48	Ankylosing spondylitis	UKB-SAIGE	European	365705	musculoskeletal	1
6	38672079	G	T	rs1781735	GLO1	0.42	-0.073	0.09	0.48	Acquired deformities of finger	UKB-SAIGE	European	395162	musculoskeletal	1
6	38672079	G	T	rs1781735	GLO1	0.42	0.1	0.12	0.48	Shock	UKB-SAIGE	European	408961	symptoms	1
6	38672079	G	T	rs1781735	GLO1	0.42	-0.025	0.031	0.48	Fracture of tibia and fibula	UKB-SAIGE	European	389927	injuries & poisonings	1
6	38672079	G	T	rs1781735	GLO1	0.43	-0.071	0.09	0.48	Cancer of oropharynx	UKB-SAIGE	European	407067	neoplasms	1
6	38672079	G	T	rs1781735	GLO1	0.43	-0.12	0.15	0.48	Specific nonpsychotic mental disorders due to brain damage	UKB-SAIGE	European	402468	mental disorders	1
6	38672079	G	T	rs1781735	GLO1	0.43	0.093	0.12	0.48	Infantile cerebral palsy	UKB-SAIGE	European	395354	neurological	1
6	38672079	G	T	rs1781735	GLO1	0.43	-0.059	0.075	0.48	Myopathy	UKB-SAIGE	European	407211	neurological	1
6	38672079	G	T	rs1781735	GLO1	0.43	-0.037	0.047	0.48	Strabismus (not specified as paralytic)	UKB-SAIGE	European	402163	sense organs	1
6	38672079	G	T	rs1781735	GLO1	0.43	0.011	0.014	0.48	Myocardial infarction	UKB-SAIGE	European	388806	circulatory system	1
6	38672079	G	T	rs1781735	GLO1	0.43	-0.034	0.043	0.48	Postmenopausal atrophic vaginitis	UKB-SAIGE	European	378972	genitourinary	1
6	38672079	G	T	rs1781735	GLO1	0.43	0.015	0.019	0.48	Cellulitis and abscess of leg, except foot	UKB-SAIGE	European	403182	dermatologic	1
6	38672079	G	T	rs1781735	GLO1	0.43	0.015	0.019	0.48	Musculoskeletal symptoms referable to limbs	UKB-SAIGE	European	408961	symptoms	1
6	38672079	G	T	rs1781735	GLO1	0.44	-0.11	0.14	0.48	Cancer of major salivary glands	UKB-SAIGE	European	406925	neoplasms	1
6	38672079	G	T	rs1781735	GLO1	0.44	0.035	0.045	0.48	Myeloproliferative disease	UKB-SAIGE	European	405461	neoplasms	1
6	38672079	G	T	rs1781735	GLO1	0.44	0.033	0.043	0.48	Secondary hypothyroidism	UKB-SAIGE	European	392546	endocrine/metabolic	1
6	38672079	G	T	rs1781735	GLO1	0.44	-0.016	0.021	0.48	Neurological disorders	UKB-SAIGE	European	407038	mental disorders	1
6	38672079	G	T	rs1781735	GLO1	0.44	-0.01	0.013	0.48	Alcohol-related disorders	UKB-SAIGE	European	392277	mental disorders	1
6	38672079	G	T	rs1781735	GLO1	0.44	0.069	0.089	0.48	Torsion dystonia	UKB-SAIGE	European	395462	neurological	1
6	38672079	G	T	rs1781735	GLO1	0.44	0.065	0.085	0.48	Partial epilepsy	UKB-SAIGE	European	395489	neurological	1
6	38672079	G	T	rs1781735	GLO1	0.44	0.03	0.038	0.48	Retinal detachment with retinal defect	UKB-SAIGE	European	399153	sense organs	1
6	38672079	G	T	rs1781735	GLO1	0.44	-0.03	0.039	0.48	Orthostatic hypotension	UKB-SAIGE	European	389252	circulatory system	1
6	38672079	G	T	rs1781735	GLO1	0.44	-0.025	0.032	0.48	Acute pancreatitis	UKB-SAIGE	European	408257	digestive	1
6	38672079	G	T	rs1781735	GLO1	0.44	-0.051	0.066	0.48	Nephrotic syndrome without mention of glomerulonephritis	UKB-SAIGE	European	398071	genitourinary	1
6	38672079	G	T	rs1781735	GLO1	0.44	-0.027	0.035	0.48	Functional disorders of bladder	UKB-SAIGE	European	396363	genitourinary	1
6	38672079	G	T	rs1781735	GLO1	0.44	0.079	0.1	0.48	Spondylosis with myelopathy	UKB-SAIGE	European	392107	musculoskeletal	1
6	38672079	G	T	rs1781735	GLO1	0.44	0.031	0.04	0.48	Malunion and nonunion of fracture	UKB-SAIGE	European	392309	musculoskeletal	1
6	38672079	G	T	rs1781735	GLO1	0.44	-0.1	0.13	0.48	Chondromalacia	UKB-SAIGE	European	391162	musculoskeletal	1
6	38672079	G	T	rs1781735	GLO1	0.44	-0.052	0.068	0.48	Congenital osteodystrophies	UKB-SAIGE	European	408268	congenital anomalies	1
6	38672079	G	T	rs1781735	GLO1	0.44	-0.023	0.03	0.48	Fracture of ankle and foot	UKB-SAIGE	European	390104	injuries & poisonings	1
6	38672079	G	T	rs1781735	GLO1	0.44	0.056	0.073	0.48	Poisoning by hormones and synthetic substitutes	UKB-SAIGE	European	382177	injuries & poisonings	1
6	38672079	G	T	rs1781735	GLO1	0.45	-0.057	0.075	0.48	Other benign neoplasm of uterus	UKB-SAIGE	European	392009	neoplasms	1
6	38672079	G	T	rs1781735	GLO1	0.45	0.15	0.19	0.48	Deficiency anemias	UKB-SAIGE	European	390080	hematopoietic	1
6	38672079	G	T	rs1781735	GLO1	0.45	0.1	0.13	0.48	Nerve plexus lesions	UKB-SAIGE	European	394181	neurological	1
6	38672079	G	T	rs1781735	GLO1	0.45	-0.0083	0.011	0.48	Coronary atherosclerosis	UKB-SAIGE	European	397126	circulatory system	1
6	38672079	G	T	rs1781735	GLO1	0.45	-0.019	0.025	0.48	Other specified cardiac dysrhythmias	UKB-SAIGE	European	384155	circulatory system	1
6	38672079	G	T	rs1781735	GLO1	0.45	-0.045	0.059	0.48	Vascular insufficiency of intestine	UKB-SAIGE	European	401171	circulatory system	1
6	38672079	G	T	rs1781735	GLO1	0.45	-0.1	0.14	0.48	Torticollis	UKB-SAIGE	European	392024	musculoskeletal	1
6	38672079	G	T	rs1781735	GLO1	0.45	0.074	0.098	0.48	Spina bifida	UKB-SAIGE	European	408604	congenital anomalies	1
6	38672079	G	T	rs1781735	GLO1	0.45	-0.045	0.06	0.48	Nonspecific abnormal findings on radiological and other examination of other intrathoracic organs (echocardiogram, etc)	UKB-SAIGE	European	408830	circulatory system	1
6	38672079	G	T	rs1781735	GLO1	0.45	0.12	0.15	0.48	Cardiogenic shock	UKB-SAIGE	European	408914	symptoms	1
6	38672079	G	T	rs1781735	GLO1	0.45	-0.03	0.041	0.48	Mechanical complication of unspecified genitourinary device, implant, and graft	UKB-SAIGE	European	396170	injuries & poisonings	1
6	38672079	G	T	rs1781735	GLO1	0.45	-0.048	0.063	0.48	Poisoning by anticonvulsants and anti-Parkinsonism drugs	UKB-SAIGE	European	382306	injuries & poisonings	1
6	38672079	G	T	rs1781735	GLO1	0.45	0.045	0.059	0.48	Adverse effects of sedatives or other central nervous system depressants and anesthetics	UKB-SAIGE	European	382385	injuries & poisonings	1
6	38672079	G	T	rs1781735	GLO1	0.45	0.078	0.1	0.48	Poisoning by drugs primarily affecting the autonomic nervous system	UKB-SAIGE	European	381988	injuries & poisonings	1
6	38672079	G	T	rs1781735	GLO1	0.45	-0.065	0.085	0.48	Poisoning by agents primarily affecting the cardiovascular system	UKB-SAIGE	European	382077	injuries & poisonings	1
6	38672079	G	T	rs1781735	GLO1	0.46	-0.041	0.055	0.48	Carcinoma in situ of skin	UKB-SAIGE	European	395738	neoplasms	1
6	38672079	G	T	rs1781735	GLO1	0.46	-0.0095	0.013	0.48	Other anemias	UKB-SAIGE	European	402282	hematopoietic	1
6	38672079	G	T	rs1781735	GLO1	0.46	0.11	0.15	0.48	Hemorrhagic disorder due to intrinsic circulating anticoagulants	UKB-SAIGE	European	406367	hematopoietic	1
6	38672079	G	T	rs1781735	GLO1	0.46	-0.12	0.16	0.48	Pervasive developmental disorders	UKB-SAIGE	European	408455	mental disorders	1
6	38672079	G	T	rs1781735	GLO1	0.46	0.033	0.044	0.48	Perforation of tympanic membrane	UKB-SAIGE	European	405932	sense organs	1
6	38672079	G	T	rs1781735	GLO1	0.46	0.14	0.19	0.48	Other cardiomyopathy	UKB-SAIGE	European	405837	circulatory system	1
6	38672079	G	T	rs1781735	GLO1	0.46	0.032	0.043	0.48	Voice disturbance	UKB-SAIGE	European	391131	respiratory	1
6	38672079	G	T	rs1781735	GLO1	0.46	0.026	0.035	0.48	Abnormal findings on exam of gastrointestinal tract/ abdominal area	UKB-SAIGE	European	336433	digestive	1
6	38672079	G	T	rs1781735	GLO1	0.46	-0.015	0.02	0.48	Cholelithiasis with other cholecystitis	UKB-SAIGE	European	396779	digestive	1
6	38672079	G	T	rs1781735	GLO1	0.46	-0.056	0.076	0.48	Nonspecific abnormal findings on radiological and other examination of biliary tract	UKB-SAIGE	European	391656	digestive	1
6	38672079	G	T	rs1781735	GLO1	0.46	-0.017	0.023	0.48	Fever of unknown origin	UKB-SAIGE	European	408961	symptoms	1
6	38672079	G	T	rs1781735	GLO1	0.46	-0.017	0.023	0.48	Open wounds of head; neck; and trunk	UKB-SAIGE	European	404263	injuries & poisonings	1
6	38672079	G	T	rs1781735	GLO1	0.46	-0.11	0.15	0.48	Antihypertensive agents causing adverse effects	UKB-SAIGE	European	381882	injuries & poisonings	1
6	38672079	G	T	rs1781735	GLO1	0.47	-0.043	0.059	0.48	Burns	UKB-SAIGE	European	408961	injuries & poisonings	1
6	38672079	G	T	rs1781735	GLO1	0.47	-0.032	0.045	0.48	Crushing or internal injury to organs	UKB-SAIGE	European	408961	injuries & poisonings	1
6	38672079	G	T	rs1781735	GLO1	0.47	0.0081	0.011	0.48	Cancer, suspected or other	UKB-SAIGE	European	387329	neoplasms	1
6	38672079	G	T	rs1781735	GLO1	0.47	0.063	0.088	0.48	Pituitary hypofunction	UKB-SAIGE	European	405648	endocrine/metabolic	1
6	38672079	G	T	rs1781735	GLO1	0.47	-0.071	0.098	0.48	Polycystic ovaries	UKB-SAIGE	European	405595	endocrine/metabolic	1
6	38672079	G	T	rs1781735	GLO1	0.47	0.043	0.06	0.48	Infection of the eye	UKB-SAIGE	European	399866	sense organs	1
6	38672079	G	T	rs1781735	GLO1	0.47	0.067	0.091	0.48	Tympanosclerosis and middle ear disease related to otitis media	UKB-SAIGE	European	405129	sense organs	1
6	38672079	G	T	rs1781735	GLO1	0.47	-0.079	0.11	0.48	Other hypertrophic cardiomyopathy	UKB-SAIGE	European	405942	circulatory system	1
6	38672079	G	T	rs1781735	GLO1	0.47	0.013	0.018	0.48	Bacterial pneumonia	UKB-SAIGE	European	405248	respiratory	1
6	38672079	G	T	rs1781735	GLO1	0.47	-0.068	0.093	0.48	Pneumoconiosis	UKB-SAIGE	European	397645	respiratory	1
6	38672079	G	T	rs1781735	GLO1	0.47	0.011	0.015	0.48	Other diseases of respiratory system, NEC	UKB-SAIGE	European	408369	respiratory	1
6	38672079	G	T	rs1781735	GLO1	0.47	-0.029	0.041	0.48	Periodontitis (acute or chronic)	UKB-SAIGE	European	399358	digestive	1
6	38672079	G	T	rs1781735	GLO1	0.47	-0.075	0.1	0.48	Symptomatic menopause	UKB-SAIGE	European	378043	genitourinary	1
6	38672079	G	T	rs1781735	GLO1	0.47	-0.098	0.14	0.48	Hemarthrosis	UKB-SAIGE	European	402744	musculoskeletal	1
6	38672079	G	T	rs1781735	GLO1	0.47	0.052	0.072	0.48	Dermatitis due to solar radiation	UKB-SAIGE	European	405207	injuries & poisonings	1
6	38672079	G	T	rs1781735	GLO1	0.48	-0.053	0.076	0.48	Benign neoplasm of respiratory and intrathoracic organs	UKB-SAIGE	European	408961	neoplasms	1
6	38672079	G	T	rs1781735	GLO1	0.48	-0.033	0.046	0.48	Coagulation defects	UKB-SAIGE	European	407222	hematopoietic	1
6	38672079	G	T	rs1781735	GLO1	0.48	-0.013	0.019	0.48	Hypotension	UKB-SAIGE	European	393732	circulatory system	1
6	38672079	G	T	rs1781735	GLO1	0.48	0.06	0.085	0.48	Hyperventilation	UKB-SAIGE	European	408627	respiratory	1
6	38672079	G	T	rs1781735	GLO1	0.48	-0.032	0.046	0.48	Diseases of the jaws	UKB-SAIGE	European	399096	digestive	1
6	38672079	G	T	rs1781735	GLO1	0.48	0.014	0.019	0.48	Cellulitis and abscess of arm/hand	UKB-SAIGE	European	403174	dermatologic	1
6	38672079	G	T	rs1781735	GLO1	0.48	-0.13	0.19	0.48	Dermatitis herpetiformis	UKB-SAIGE	European	402729	dermatologic	1
6	38672079	G	T	rs1781735	GLO1	0.48	0.013	0.018	0.48	Other abnormal blood chemistry	UKB-SAIGE	European	408755	symptoms	1
6	38672079	G	T	rs1781735	GLO1	0.48	-0.036	0.051	0.48	Fracture of ribs	UKB-SAIGE	European	388540	injuries & poisonings	1
6	38672079	G	T	rs1781735	GLO1	0.49	0.031	0.045	0.48	Malignant neoplasm of kidney, except pelvis	UKB-SAIGE	European	405798	neoplasms	1
6	38672079	G	T	rs1781735	GLO1	0.49	0.025	0.036	0.48	Thrombocytopenia	UKB-SAIGE	European	407844	hematopoietic	1
6	38672079	G	T	rs1781735	GLO1	0.49	-0.021	0.03	0.48	Altered mental status	UKB-SAIGE	European	404572	mental disorders	1
6	38672079	G	T	rs1781735	GLO1	0.49	0.033	0.047	0.48	Epilepsy	UKB-SAIGE	European	396110	neurological	1
6	38672079	G	T	rs1781735	GLO1	0.49	0.015	0.022	0.48	Glaucoma	UKB-SAIGE	European	402223	sense organs	1
6	38672079	G	T	rs1781735	GLO1	0.49	0.057	0.082	0.48	Keratitis	UKB-SAIGE	European	399603	sense organs	1
6	38672079	G	T	rs1781735	GLO1	0.49	-0.013	0.018	0.48	Vertiginous syndromes and other disorders of vestibular system	UKB-SAIGE	European	408961	sense organs	1
6	38672079	G	T	rs1781735	GLO1	0.49	-0.098	0.14	0.48	Hemorrhage NOS	UKB-SAIGE	European	388004	circulatory system	1
6	38672079	G	T	rs1781735	GLO1	0.49	0.0048	0.007	0.48	Abdominal hernia	UKB-SAIGE	European	408961	digestive	1
6	38672079	G	T	rs1781735	GLO1	0.49	-0.021	0.031	0.48	Intestinal malabsorption (non-celiac)	UKB-SAIGE	European	336886	digestive	1
6	38672079	G	T	rs1781735	GLO1	0.49	-0.098	0.14	0.48	Disorders resulting from impaired renal function	UKB-SAIGE	European	397700	genitourinary	1
6	38672079	G	T	rs1781735	GLO1	0.49	-0.01	0.015	0.48	Excessive or frequent menstruation	UKB-SAIGE	European	387677	genitourinary	1
6	38672079	G	T	rs1781735	GLO1	0.49	0.094	0.14	0.48	Other perinatal conditions of fetus or newborn	UKB-SAIGE	European	408961	pregnancy complications	1
6	38672079	G	T	rs1781735	GLO1	0.49	-0.12	0.18	0.48	Other specified diffuse diseases of connective tissue	UKB-SAIGE	European	399468	dermatologic	1
6	38672079	G	T	rs1781735	GLO1	0.5	-0.017	0.025	0.48	Staphylococcus infections	UKB-SAIGE	European	397046	infectious diseases	1
6	38672079	G	T	rs1781735	GLO1	0.5	0.085	0.12	0.48	Helminthiases	UKB-SAIGE	European	408558	infectious diseases	1
6	38672079	G	T	rs1781735	GLO1	0.5	0.016	0.024	0.48	Cervical cancer and dysplasia	UKB-SAIGE	European	385555	neoplasms	1
6	38672079	G	T	rs1781735	GLO1	0.5	-0.12	0.18	0.48	Malignant neoplasm of renal pelvis	UKB-SAIGE	European	404861	neoplasms	1
6	38672079	G	T	rs1781735	GLO1	0.5	-0.04	0.059	0.48	Large cell lymphoma	UKB-SAIGE	European	405039	neoplasms	1
6	38672079	G	T	rs1781735	GLO1	0.5	0.0096	0.014	0.48	Overweight, obesity and other hyperalimentation	UKB-SAIGE	European	408961	endocrine/metabolic	1
6	38672079	G	T	rs1781735	GLO1	0.5	0.065	0.097	0.48	Essential tremor	UKB-SAIGE	European	395425	neurological	1
6	38672079	G	T	rs1781735	GLO1	0.5	0.059	0.087	0.48	Impaction of intestine	UKB-SAIGE	European	335050	digestive	1
6	38672079	G	T	rs1781735	GLO1	0.5	0.0078	0.012	0.48	Anal and rectal conditions	UKB-SAIGE	European	402335	digestive	1
6	38672079	G	T	rs1781735	GLO1	0.5	0.011	0.017	0.48	Renal failure	UKB-SAIGE	European	404587	genitourinary	1
6	38672079	G	T	rs1781735	GLO1	0.5	-0.055	0.082	0.48	Fibrosclerosis of breast	UKB-SAIGE	European	402048	genitourinary	1
6	38672079	G	T	rs1781735	GLO1	0.5	-0.022	0.033	0.48	Symptoms involving nervous and musculoskeletal systems	UKB-SAIGE	European	408961	symptoms	1
6	38672079	G	T	rs1781735	GLO1	0.5	0.061	0.091	0.48	Concussion	UKB-SAIGE	European	405799	injuries & poisonings	1
6	38672079	G	T	rs1781735	GLO1	0.51	0.01	0.016	0.48	Injury, NOS	UKB-SAIGE	European	408961	injuries & poisonings	1
6	38672079	G	T	rs1781735	GLO1	0.51	0.13	0.19	0.48	Cancer of the mouth floor	UKB-SAIGE	European	406875	neoplasms	1
6	38672079	G	T	rs1781735	GLO1	0.51	-0.079	0.12	0.48	Intestinal disaccharidase deficiencies and disaccharide malabsorption	UKB-SAIGE	European	408939	endocrine/metabolic	1
6	38672079	G	T	rs1781735	GLO1	0.51	0.079	0.12	0.48	Acquired hemolytic anemias	UKB-SAIGE	European	390169	hematopoietic	1
6	38672079	G	T	rs1781735	GLO1	0.51	-0.037	0.056	0.48	Other specified nonpsychotic and/or transient mental disorders	UKB-SAIGE	European	403024	mental disorders	1
6	38672079	G	T	rs1781735	GLO1	0.51	-0.056	0.084	0.48	Other CNS infection and poliomyelitis	UKB-SAIGE	European	408177	neurological	1
6	38672079	G	T	rs1781735	GLO1	0.51	0.061	0.093	0.48	Anomalous atrioventricular excitation	UKB-SAIGE	European	381152	circulatory system	1
6	38672079	G	T	rs1781735	GLO1	0.51	0.035	0.054	0.48	Noninfectious disorders of lymphatic channels	UKB-SAIGE	European	408961	circulatory system	1
6	38672079	G	T	rs1781735	GLO1	0.51	-0.015	0.023	0.48	Phlebitis and thrombophlebitis	UKB-SAIGE	European	373492	circulatory system	1
6	38672079	G	T	rs1781735	GLO1	0.51	-0.03	0.046	0.48	Chronic pharyngitis and nasopharyngitis	UKB-SAIGE	European	391011	respiratory	1
6	38672079	G	T	rs1781735	GLO1	0.51	0.023	0.034	0.48	Emphysema	UKB-SAIGE	European	377232	respiratory	1
6	38672079	G	T	rs1781735	GLO1	0.51	0.036	0.055	0.48	Ulceration of intestine	UKB-SAIGE	European	335457	digestive	1
6	38672079	G	T	rs1781735	GLO1	0.51	0.11	0.16	0.48	Vascular disorders of kidney/hypertrophy	UKB-SAIGE	European	397679	genitourinary	1
6	38672079	G	T	rs1781735	GLO1	0.51	-0.023	0.035	0.48	Torus fracture	UKB-SAIGE	European	386831	injuries & poisonings	1
6	38672079	G	T	rs1781735	GLO1	0.51	0.016	0.025	0.48	Complication due to other implant and internal device	UKB-SAIGE	European	398194	injuries & poisonings	1
6	38672079	G	T	rs1781735	GLO1	0.52	0.038	0.059	0.48	Pancreatic cancer	UKB-SAIGE	European	393961	neoplasms	1
6	38672079	G	T	rs1781735	GLO1	0.52	0.0063	0.0098	0.48	Chemotherapy	UKB-SAIGE	European	392402	neoplasms	1
6	38672079	G	T	rs1781735	GLO1	0.52	0.0067	0.011	0.48	Benign neoplasm of colon	UKB-SAIGE	European	406215	neoplasms	1
6	38672079	G	T	rs1781735	GLO1	0.52	-0.023	0.036	0.48	Hemangioma and lymphangioma, any site	UKB-SAIGE	European	408961	neoplasms	1
6	38672079	G	T	rs1781735	GLO1	0.52	-0.092	0.14	0.48	Acquired hypothyroidism	UKB-SAIGE	European	391530	endocrine/metabolic	1
6	38672079	G	T	rs1781735	GLO1	0.52	-0.059	0.092	0.48	Hyperosmolality and/or hypernatremia	UKB-SAIGE	European	401746	endocrine/metabolic	1
6	38672079	G	T	rs1781735	GLO1	0.52	0.0092	0.014	0.48	Obesity	UKB-SAIGE	European	408792	endocrine/metabolic	1
6	38672079	G	T	rs1781735	GLO1	0.52	0.064	0.1	0.48	Symptoms involving cardiovascular system	UKB-SAIGE	European	403032	circulatory system	1
6	38672079	G	T	rs1781735	GLO1	0.52	-0.065	0.1	0.48	Aneurysm of other specified artery	UKB-SAIGE	European	400795	circulatory system	1
6	38672079	G	T	rs1781735	GLO1	0.52	0.092	0.14	0.48	Pneumonia due to fungus (mycoses)	UKB-SAIGE	European	398636	respiratory	1
6	38672079	G	T	rs1781735	GLO1	0.52	-0.046	0.071	0.48	Lung disease due to external agents	UKB-SAIGE	European	397813	respiratory	1
6	38672079	G	T	rs1781735	GLO1	0.52	0.053	0.082	0.48	Hepatomegaly	UKB-SAIGE	European	400352	digestive	1
6	38672079	G	T	rs1781735	GLO1	0.52	0.0094	0.015	0.48	Other disorders of bladder	UKB-SAIGE	European	404632	genitourinary	1
6	38672079	G	T	rs1781735	GLO1	0.52	0.029	0.045	0.48	Dyschromia and Vitiligo	UKB-SAIGE	European	403659	dermatologic	1
6	38672079	G	T	rs1781735	GLO1	0.52	0.01	0.016	0.48	Spondylosis and allied disorders	UKB-SAIGE	European	399847	musculoskeletal	1
6	38672079	G	T	rs1781735	GLO1	0.52	0.088	0.14	0.48	Bursitis disorders	UKB-SAIGE	European	378818	musculoskeletal	1
6	38672079	G	T	rs1781735	GLO1	0.52	0.041	0.064	0.48	Contracture of joint	UKB-SAIGE	European	395403	musculoskeletal	1
6	38672079	G	T	rs1781735	GLO1	0.52	0.0088	0.014	0.48	Back pain	UKB-SAIGE	European	408961	symptoms	1
6	38672079	G	T	rs1781735	GLO1	0.52	-0.073	0.11	0.48	Late effects of musculoskeletal and connective tissue injuries	UKB-SAIGE	European	407654	injuries & poisonings	1
6	38672079	G	T	rs1781735	GLO1	0.53	-0.013	0.02	0.48	Benign neoplasm of other parts of digestive system	UKB-SAIGE	European	400581	neoplasms	1
6	38672079	G	T	rs1781735	GLO1	0.53	-0.047	0.075	0.48	Polyneuropathy in diabetes	UKB-SAIGE	European	389110	endocrine/metabolic	1
6	38672079	G	T	rs1781735	GLO1	0.53	-0.069	0.11	0.48	Mixed hyperlipidemia	UKB-SAIGE	European	373198	endocrine/metabolic	1
6	38672079	G	T	rs1781735	GLO1	0.53	0.044	0.071	0.48	Alzheimer's disease	UKB-SAIGE	European	402787	mental disorders	1
6	38672079	G	T	rs1781735	GLO1	0.53	-0.075	0.12	0.48	Obsessive-compulsive disorders	UKB-SAIGE	European	365617	mental disorders	1
6	38672079	G	T	rs1781735	GLO1	0.53	0.083	0.13	0.48	Posttraumatic stress disorder	UKB-SAIGE	European	365589	mental disorders	1
6	38672079	G	T	rs1781735	GLO1	0.53	-0.12	0.19	0.48	Autism	UKB-SAIGE	European	408432	mental disorders	1
6	38672079	G	T	rs1781735	GLO1	0.53	-0.021	0.034	0.48	Left bundle branch block	UKB-SAIGE	European	382676	circulatory system	1
6	38672079	G	T	rs1781735	GLO1	0.53	-0.031	0.049	0.48	Polyarteritis nodosa and allied conditions	UKB-SAIGE	European	401423	circulatory system	1
6	38672079	G	T	rs1781735	GLO1	0.53	-0.1	0.17	0.48	Viral pneumonia	UKB-SAIGE	European	398609	respiratory	1
6	38672079	G	T	rs1781735	GLO1	0.53	-0.03	0.048	0.48	Peritonitis and retroperitoneal infections	UKB-SAIGE	European	388225	digestive	1
6	38672079	G	T	rs1781735	GLO1	0.53	0.043	0.069	0.48	Chronic inflammatory pelvic disease	UKB-SAIGE	European	400180	genitourinary	1
6	38672079	G	T	rs1781735	GLO1	0.53	0.05	0.079	0.48	Congenital anomalies of face and neck	UKB-SAIGE	European	408911	congenital anomalies	1
6	38672079	G	T	rs1781735	GLO1	0.53	0.011	0.018	0.48	Nonspecific findings on examination of blood	UKB-SAIGE	European	408961	symptoms	1
6	38672079	G	T	rs1781735	GLO1	0.53	0.015	0.025	0.48	Malaise and fatigue	UKB-SAIGE	European	408961	symptoms	1
6	38672079	G	T	rs1781735	GLO1	0.54	0.049	0.081	0.48	Cancer of tongue	UKB-SAIGE	European	407129	neoplasms	1
6	38672079	G	T	rs1781735	GLO1	0.54	0.0071	0.011	0.48	Malignant neoplasm, other	UKB-SAIGE	European	386583	neoplasms	1
6	38672079	G	T	rs1781735	GLO1	0.54	0.021	0.035	0.48	Leukemia	UKB-SAIGE	European	406127	neoplasms	1
6	38672079	G	T	rs1781735	GLO1	0.54	0.099	0.16	0.48	Rickets or osteomalacia	UKB-SAIGE	European	406569	endocrine/metabolic	1
6	38672079	G	T	rs1781735	GLO1	0.54	-0.034	0.055	0.48	Disorders of iron metabolism	UKB-SAIGE	European	407503	hematopoietic	1
6	38672079	G	T	rs1781735	GLO1	0.54	-0.012	0.02	0.48	Sleep disorders	UKB-SAIGE	European	408961	neurological	1
6	38672079	G	T	rs1781735	GLO1	0.54	0.012	0.02	0.48	Epilepsy, recurrent seizures, convulsions	UKB-SAIGE	European	400296	neurological	1
6	38672079	G	T	rs1781735	GLO1	0.54	0.08	0.13	0.48	Retinal hemorrhage/ischemia	UKB-SAIGE	European	396975	sense organs	1
6	38672079	G	T	rs1781735	GLO1	0.54	-0.059	0.096	0.48	Acute pericarditis	UKB-SAIGE	European	405999	circulatory system	1
6	38672079	G	T	rs1781735	GLO1	0.54	0.07	0.12	0.48	Disorders of diaphragm	UKB-SAIGE	European	408503	respiratory	1
6	38672079	G	T	rs1781735	GLO1	0.54	0.082	0.13	0.48	Gingivitis	UKB-SAIGE	European	398250	digestive	1
6	38672079	G	T	rs1781735	GLO1	0.54	0.018	0.03	0.48	Complications of labor and delivery NEC	UKB-SAIGE	European	403596	pregnancy complications	1
6	38672079	G	T	rs1781735	GLO1	0.54	-0.063	0.1	0.48	Chronic osteomyelitis	UKB-SAIGE	European	366015	musculoskeletal	1
6	38672079	G	T	rs1781735	GLO1	0.54	-0.025	0.042	0.48	Polymyalgia Rheumatica	UKB-SAIGE	European	408961	musculoskeletal	1
6	38672079	G	T	rs1781735	GLO1	0.54	-0.016	0.025	0.48	Ganglion and cyst of synovium, tendon, and bursa	UKB-SAIGE	European	381896	musculoskeletal	1
6	38672079	G	T	rs1781735	GLO1	0.54	-0.039	0.064	0.48	Certain early complications of trauma or procedure	UKB-SAIGE	European	408961	injuries & poisonings	1
6	38672079	G	T	rs1781735	GLO1	0.55	0.057	0.095	0.48	Cerebral atherosclerosis	UKB-SAIGE	European	399241	circulatory system	1
6	38672079	G	T	rs1781735	GLO1	0.55	0.04	0.066	0.48	Cholesterolosis of gallbladder	UKB-SAIGE	European	391765	digestive	1
6	38672079	G	T	rs1781735	GLO1	0.55	0.0091	0.015	0.48	Sebaceous cyst	UKB-SAIGE	European	408131	dermatologic	1
6	38672079	G	T	rs1781735	GLO1	0.55	-0.066	0.11	0.48	Congenital anomalies of peripheral vascular system	UKB-SAIGE	European	406333	congenital anomalies	1
6	38672079	G	T	rs1781735	GLO1	0.55	-0.015	0.025	0.48	Fracture of hand or wrist	UKB-SAIGE	European	391122	injuries & poisonings	1
6	38672079	G	T	rs1781735	GLO1	0.55	-0.08	0.13	0.48	Toxic effect of noxious substances eaten as food	UKB-SAIGE	European	408481	injuries & poisonings	1
6	38672079	G	T	rs1781735	GLO1	0.56	-0.0079	0.014	0.48	Malignant neoplasm of female breast	UKB-SAIGE	European	400423	neoplasms	1
6	38672079	G	T	rs1781735	GLO1	0.56	0.047	0.081	0.48	Benign neoplasm of pituitary gland and craniopharyngeal duct (pouch)	UKB-SAIGE	European	407709	neoplasms	1
6	38672079	G	T	rs1781735	GLO1	0.56	0.032	0.056	0.48	Disorders of adrenal glands	UKB-SAIGE	European	406028	endocrine/metabolic	1
6	38672079	G	T	rs1781735	GLO1	0.56	-0.058	0.098	0.48	Immunity deficiency	UKB-SAIGE	European	408680	endocrine/metabolic	1
6	38672079	G	T	rs1781735	GLO1	0.56	0.059	0.1	0.48	Astigmatism	UKB-SAIGE	European	406720	sense organs	1
6	38672079	G	T	rs1781735	GLO1	0.56	-0.072	0.12	0.48	Hypertrophic obstructive cardiomyopathy	UKB-SAIGE	European	405910	circulatory system	1
6	38672079	G	T	rs1781735	GLO1	0.56	-0.028	0.047	0.48	Arrhythmia (cardiac) NOS	UKB-SAIGE	European	381841	circulatory system	1
6	38672079	G	T	rs1781735	GLO1	0.56	0.028	0.048	0.48	Stricture of artery	UKB-SAIGE	European	401468	circulatory system	1
6	38672079	G	T	rs1781735	GLO1	0.56	0.021	0.037	0.48	Cholelithiasis with acute cholecystitis	UKB-SAIGE	European	392820	digestive	1
6	38672079	G	T	rs1781735	GLO1	0.56	-0.022	0.038	0.48	Other disorders of gallbladder	UKB-SAIGE	European	392719	digestive	1
6	38672079	G	T	rs1781735	GLO1	0.56	-0.026	0.044	0.48	Glomerulonephritis	UKB-SAIGE	European	398635	genitourinary	1
6	38672079	G	T	rs1781735	GLO1	0.56	-0.029	0.049	0.48	Chronic glomerulonephritis, NOS	UKB-SAIGE	European	398447	genitourinary	1
6	38672079	G	T	rs1781735	GLO1	0.56	-0.034	0.06	0.48	Osteomyelitis	UKB-SAIGE	European	366384	musculoskeletal	1
6	38672079	G	T	rs1781735	GLO1	0.56	0.044	0.074	0.48	Hormones and synthetic substitutes causing adverse effects in therapeutic use	UKB-SAIGE	European	382159	injuries & poisonings	1
6	38672079	G	T	rs1781735	GLO1	0.56	-0.052	0.089	0.48	Anticoagulants causing adverse effects	UKB-SAIGE	European	382053	injuries & poisonings	1
6	38672079	G	T	rs1781735	GLO1	0.56	0.11	0.19	0.48	Poisoning by agents primarily affecting skin & mucous membrane, ophthalmological, otorhinolaryngological, & dental drugs	UKB-SAIGE	European	381855	injuries & poisonings	1
6	38672079	G	T	rs1781735	GLO1	0.57	0.068	0.12	0.48	Malignant neoplasm of liver, primary	UKB-SAIGE	European	393513	neoplasms	1
6	38672079	G	T	rs1781735	GLO1	0.57	-0.042	0.074	0.48	Nodular lymphoma	UKB-SAIGE	European	404837	neoplasms	1
6	38672079	G	T	rs1781735	GLO1	0.57	0.087	0.16	0.48	Other hereditary hemolytic anemias	UKB-SAIGE	European	390109	hematopoietic	1
6	38672079	G	T	rs1781735	GLO1	0.57	0.035	0.062	0.48	Psychogenic and somatoform disorders	UKB-SAIGE	European	366005	mental disorders	1
6	38672079	G	T	rs1781735	GLO1	0.57	-0.057	0.1	0.48	Other disorders of ear	UKB-SAIGE	European	404764	sense organs	1
6	38672079	G	T	rs1781735	GLO1	0.57	0.013	0.022	0.48	Heart valve disorders	UKB-SAIGE	European	406660	circulatory system	1
6	38672079	G	T	rs1781735	GLO1	0.57	-0.021	0.036	0.48	Hypertensive chronic kidney disease	UKB-SAIGE	European	331914	circulatory system	1
6	38672079	G	T	rs1781735	GLO1	0.57	0.022	0.039	0.48	Other disorders of arteries and arterioles	UKB-SAIGE	European	401928	circulatory system	1
6	38672079	G	T	rs1781735	GLO1	0.57	0.037	0.065	0.48	Stomatitis and mucositis	UKB-SAIGE	European	403795	digestive	1
6	38672079	G	T	rs1781735	GLO1	0.57	0.015	0.027	0.48	Cholecystitis without cholelithiasis	UKB-SAIGE	European	394068	digestive	1
6	38672079	G	T	rs1781735	GLO1	0.57	-0.033	0.058	0.48	Hyperhidrosis	UKB-SAIGE	European	399847	dermatologic	1
6	38672079	G	T	rs1781735	GLO1	0.57	0.03	0.053	0.48	Fracture of pelvis	UKB-SAIGE	European	388487	injuries & poisonings	1
6	38672079	G	T	rs1781735	GLO1	0.57	-0.054	0.096	0.48	Open wound of nose and sinus	UKB-SAIGE	European	400646	injuries & poisonings	1
6	38672079	G	T	rs1781735	GLO1	0.58	-0.0072	0.013	0.48	Bacterial infection NOS	UKB-SAIGE	European	406084	infectious diseases	1
6	38672079	G	T	rs1781735	GLO1	0.58	-0.022	0.041	0.48	Other symptoms	UKB-SAIGE	European	408961	symptoms	1
6	38672079	G	T	rs1781735	GLO1	0.58	0.098	0.18	0.48	Effects of heat, cold and air pressure	UKB-SAIGE	European	408961	injuries & poisonings	1
6	38672079	G	T	rs1781735	GLO1	0.58	0.0077	0.014	0.48	Other non-epithelial cancer of skin	UKB-SAIGE	European	406220	neoplasms	1
6	38672079	G	T	rs1781735	GLO1	0.58	0.1	0.18	0.48	Lymphoid leukemia, acute	UKB-SAIGE	European	404525	neoplasms	1
6	38672079	G	T	rs1781735	GLO1	0.58	-0.0092	0.016	0.48	Benign neoplasm of skin	UKB-SAIGE	European	408340	neoplasms	1
6	38672079	G	T	rs1781735	GLO1	0.58	-0.091	0.16	0.48	Hyperaldosteronism	UKB-SAIGE	European	405462	endocrine/metabolic	1
6	38672079	G	T	rs1781735	GLO1	0.58	0.0058	0.011	0.48	Cataract	UKB-SAIGE	European	408961	sense organs	1
6	38672079	G	T	rs1781735	GLO1	0.58	0.045	0.081	0.48	Otalgia	UKB-SAIGE	European	405197	sense organs	1
6	38672079	G	T	rs1781735	GLO1	0.58	-0.022	0.04	0.48	Pericarditis	UKB-SAIGE	European	407052	circulatory system	1
6	38672079	G	T	rs1781735	GLO1	0.58	0.017	0.032	0.48	Carditis	UKB-SAIGE	European	407799	circulatory system	1
6	38672079	G	T	rs1781735	GLO1	0.58	-0.011	0.02	0.48	Hemorrhage of gastrointestinal tract	UKB-SAIGE	European	390386	digestive	1
6	38672079	G	T	rs1781735	GLO1	0.58	0.088	0.16	0.48	Congenital anomalies of breast	UKB-SAIGE	European	401824	genitourinary	1
6	38672079	G	T	rs1781735	GLO1	0.58	-0.11	0.2	0.48	Seborrheic dermatitis	UKB-SAIGE	European	402725	dermatologic	1
6	38672079	G	T	rs1781735	GLO1	0.58	0.0084	0.015	0.48	Diseases of sebaceous glands	UKB-SAIGE	European	408203	dermatologic	1
6	38672079	G	T	rs1781735	GLO1	0.58	-0.0091	0.017	0.48	Osteoporosis, osteopenia and pathological fracture	UKB-SAIGE	European	408961	musculoskeletal	1
6	38672079	G	T	rs1781735	GLO1	0.58	0.082	0.15	0.48	Open wound of finger(s)	UKB-SAIGE	European	400517	injuries & poisonings	1
6	38672079	G	T	rs1781735	GLO1	0.58	0.014	0.026	0.48	Effects radiation NOS	UKB-SAIGE	European	406425	injuries & poisonings	1
6	38672079	G	T	rs1781735	GLO1	0.59	0.015	0.027	0.48	Viral infection	UKB-SAIGE	European	406122	infectious diseases	1
6	38672079	G	T	rs1781735	GLO1	0.59	0.028	0.051	0.48	Pain	UKB-SAIGE	European	408961	symptoms	1
6	38672079	G	T	rs1781735	GLO1	0.59	-0.063	0.12	0.48	Other hypertensive complications	UKB-SAIGE	European	330510	circulatory system	1
6	38672079	G	T	rs1781735	GLO1	0.59	-0.088	0.16	0.48	Acute pulmonary heart disease	UKB-SAIGE	European	402450	circulatory system	1
6	38672079	G	T	rs1781735	GLO1	0.59	-0.088	0.16	0.48	Pulmonary embolism and infarction, acute	UKB-SAIGE	European	402450	circulatory system	1
6	38672079	G	T	rs1781735	GLO1	0.59	-0.04	0.074	0.48	Kidney replaced by transpant	UKB-SAIGE	European	397971	genitourinary	1
6	38672079	G	T	rs1781735	GLO1	0.59	-0.038	0.071	0.48	Unspecified osteomyelitis	UKB-SAIGE	European	366220	musculoskeletal	1
6	38672079	G	T	rs1781735	GLO1	0.59	0.0079	0.015	0.48	Enthesopathy	UKB-SAIGE	European	388379	musculoskeletal	1
6	38672079	G	T	rs1781735	GLO1	0.6	0.029	0.056	0.48	Cancer of mouth	UKB-SAIGE	European	407464	neoplasms	1
6	38672079	G	T	rs1781735	GLO1	0.6	-0.007	0.013	0.48	Breast cancer [female]	UKB-SAIGE	European	401220	neoplasms	1
6	38672079	G	T	rs1781735	GLO1	0.6	-0.007	0.013	0.48	Breast cancer	UKB-SAIGE	European	401447	neoplasms	1
6	38672079	G	T	rs1781735	GLO1	0.6	-0.037	0.07	0.48	Anemia in neoplastic disease	UKB-SAIGE	European	390443	hematopoietic	1
6	38672079	G	T	rs1781735	GLO1	0.6	-0.04	0.074	0.48	Lack of coordination	UKB-SAIGE	European	406581	neurological	1
6	38672079	G	T	rs1781735	GLO1	0.6	0.067	0.13	0.48	Eye infection, viral	UKB-SAIGE	European	399432	sense organs	1
6	38672079	G	T	rs1781735	GLO1	0.6	-0.015	0.028	0.48	Cardiomegaly	UKB-SAIGE	European	404948	circulatory system	1
6	38672079	G	T	rs1781735	GLO1	0.6	0.037	0.071	0.48	Sinoatrial node dysfunction (Bradycardia)	UKB-SAIGE	European	381322	circulatory system	1
6	38672079	G	T	rs1781735	GLO1	0.6	0.1	0.19	0.48	Arterial dissection	UKB-SAIGE	European	400650	circulatory system	1
6	38672079	G	T	rs1781735	GLO1	0.6	-0.092	0.18	0.48	Disturbance of salivary secretion	UKB-SAIGE	European	403386	digestive	1
6	38672079	G	T	rs1781735	GLO1	0.6	-0.016	0.031	0.48	Heartburn	UKB-SAIGE	European	371375	digestive	1
6	38672079	G	T	rs1781735	GLO1	0.6	-0.02	0.039	0.48	Pyelonephritis	UKB-SAIGE	European	381260	genitourinary	1
6	38672079	G	T	rs1781735	GLO1	0.6	-0.0081	0.015	0.48	Urinary incontinence	UKB-SAIGE	European	393786	genitourinary	1
6	38672079	G	T	rs1781735	GLO1	0.6	-0.017	0.032	0.48	Other nonmalignant breast conditions	UKB-SAIGE	European	408961	genitourinary	1
6	38672079	G	T	rs1781735	GLO1	0.6	0.011	0.021	0.48	Other local infections of skin and subcutaneous tissue	UKB-SAIGE	European	402155	dermatologic	1
6	38672079	G	T	rs1781735	GLO1	0.6	0.0087	0.017	0.48	Other disorders of synovium, tendon, and bursa	UKB-SAIGE	European	386340	musculoskeletal	1
6	38672079	G	T	rs1781735	GLO1	0.6	-0.076	0.14	0.48	Pathological, developmental or recurrent dislocation	UKB-SAIGE	European	402729	musculoskeletal	1
6	38672079	G	T	rs1781735	GLO1	0.6	-0.017	0.033	0.48	Fracture of foot	UKB-SAIGE	European	389607	injuries & poisonings	1
6	38672079	G	T	rs1781735	GLO1	0.61	0.06	0.12	0.48	Human immunodeficiency virus [HIV] disease	UKB-SAIGE	European	403459	infectious diseases	1
6	38672079	G	T	rs1781735	GLO1	0.61	0.068	0.14	0.48	Neoplasm of uncertain behavior of male genital organs	UKB-SAIGE	European	401899	neoplasms	1
6	38672079	G	T	rs1781735	GLO1	0.61	-0.074	0.14	0.48	Neurofibromatosis	UKB-SAIGE	European	370700	neoplasms	1
6	38672079	G	T	rs1781735	GLO1	0.61	0.07	0.14	0.48	Type 2 diabetes with ketoacidosis	UKB-SAIGE	European	388861	endocrine/metabolic	1
6	38672079	G	T	rs1781735	GLO1	0.61	-0.061	0.12	0.48	Hypoparathyroidism	UKB-SAIGE	European	405528	endocrine/metabolic	1
6	38672079	G	T	rs1781735	GLO1	0.61	0.024	0.048	0.48	Abnormal involuntary movements	UKB-SAIGE	European	407105	neurological	1
6	38672079	G	T	rs1781735	GLO1	0.61	-0.037	0.074	0.48	Disorders of optic nerve and visual pathways	UKB-SAIGE	European	401615	sense organs	1
6	38672079	G	T	rs1781735	GLO1	0.61	0.033	0.066	0.48	Sensorineural hearing loss	UKB-SAIGE	European	405018	sense organs	1
6	38672079	G	T	rs1781735	GLO1	0.61	0.032	0.063	0.48	Tinnitus	UKB-SAIGE	European	405077	sense organs	1
6	38672079	G	T	rs1781735	GLO1	0.61	0.021	0.04	0.48	Aortic valve disease	UKB-SAIGE	European	403681	circulatory system	1
6	38672079	G	T	rs1781735	GLO1	0.61	0.012	0.023	0.48	Diseases of the oral soft tissues, excluding lesions specific for gingiva and tongue	UKB-SAIGE	European	407262	digestive	1
6	38672079	G	T	rs1781735	GLO1	0.61	-0.0043	0.0086	0.48	Esophagitis, GERD and related diseases	UKB-SAIGE	European	401383	digestive	1
6	38672079	G	T	rs1781735	GLO1	0.61	0.014	0.028	0.48	Diseases of pancreas	UKB-SAIGE	European	408961	digestive	1
6	38672079	G	T	rs1781735	GLO1	0.61	-0.017	0.034	0.48	Normal delivery	UKB-SAIGE	European	408961	pregnancy complications	1
6	38672079	G	T	rs1781735	GLO1	0.61	-0.052	0.1	0.48	Hidradenitis	UKB-SAIGE	European	399442	dermatologic	1
6	38672079	G	T	rs1781735	GLO1	0.61	-0.023	0.045	0.48	Rheumatism, unspecified and fibrositis	UKB-SAIGE	European	379721	musculoskeletal	1
6	38672079	G	T	rs1781735	GLO1	0.61	0.071	0.14	0.48	Toxic effect of other gases, fumes, or vapors	UKB-SAIGE	European	408469	injuries & poisonings	1
6	38672079	G	T	rs1781735	GLO1	0.62	-0.043	0.087	0.48	Mycoses	UKB-SAIGE	European	406569	infectious diseases	1
6	38672079	G	T	rs1781735	GLO1	0.62	0.069	0.14	0.48	Intestinal helminthiases	UKB-SAIGE	European	408536	infectious diseases	1
6	38672079	G	T	rs1781735	GLO1	0.62	-0.049	0.098	0.48	Unspecified disorder of lipoid metabolism	UKB-SAIGE	European	373245	endocrine/metabolic	1
6	38672079	G	T	rs1781735	GLO1	0.62	0.013	0.025	0.48	Inflammation of the eye	UKB-SAIGE	European	402480	sense organs	1
6	38672079	G	T	rs1781735	GLO1	0.62	0.0094	0.019	0.48	Pneumococcal pneumonia	UKB-SAIGE	European	404489	respiratory	1
6	38672079	G	T	rs1781735	GLO1	0.62	-0.019	0.039	0.48	Infertility, female	UKB-SAIGE	European	379227	genitourinary	1
6	38672079	G	T	rs1781735	GLO1	0.62	-0.051	0.1	0.48	Diabetes or abnormal glucose tolerance complicating pregnancy	UKB-SAIGE	European	408855	pregnancy complications	1
6	38672079	G	T	rs1781735	GLO1	0.62	0.064	0.13	0.48	Congenital anomalies of skin	UKB-SAIGE	European	402792	dermatologic	1
6	38672079	G	T	rs1781735	GLO1	0.62	-0.025	0.05	0.48	Osteopenia or other disorder of bone and cartilage	UKB-SAIGE	European	402099	musculoskeletal	1
6	38672079	G	T	rs1781735	GLO1	0.63	-0.02	0.041	0.48	Foreign body injury	UKB-SAIGE	European	408961	injuries & poisonings	1
6	38672079	G	T	rs1781735	GLO1	0.63	0.023	0.048	0.48	Facial nerve disorders [CN7]	UKB-SAIGE	European	394947	neurological	1
6	38672079	G	T	rs1781735	GLO1	0.63	-0.074	0.15	0.48	Disorders of the orbit	UKB-SAIGE	European	401331	sense organs	1
6	38672079	G	T	rs1781735	GLO1	0.63	-0.025	0.051	0.48	Labyrinthitis	UKB-SAIGE	European	403594	sense organs	1
6	38672079	G	T	rs1781735	GLO1	0.63	-0.011	0.022	0.48	Other upper respiratory disease	UKB-SAIGE	European	394146	respiratory	1
6	38672079	G	T	rs1781735	GLO1	0.63	-0.051	0.11	0.48	Small kidney	UKB-SAIGE	European	397780	genitourinary	1
6	38672079	G	T	rs1781735	GLO1	0.63	0.015	0.032	0.48	Fetal distress and abnormal forces of labor	UKB-SAIGE	European	403309	pregnancy complications	1
6	38672079	G	T	rs1781735	GLO1	0.63	0.04	0.083	0.48	Corns and callosities	UKB-SAIGE	European	404168	dermatologic	1
6	38672079	G	T	rs1781735	GLO1	0.63	0.028	0.058	0.48	Chronic fatigue syndrome	UKB-SAIGE	European	406125	symptoms	1
6	38672079	G	T	rs1781735	GLO1	0.63	-0.053	0.11	0.48	Fracture of unspecified part of femur	UKB-SAIGE	European	387933	injuries & poisonings	1
6	38672079	G	T	rs1781735	GLO1	0.63	-0.085	0.18	0.48	Poisoning by agents primarily acting on the smooth and skeletal muscles and respiratory system	UKB-SAIGE	European	381861	injuries & poisonings	1
6	38672079	G	T	rs1781735	GLO1	0.64	0.048	0.1	0.48	Malignant neoplasm of gallbladder and extrahepatic bile ducts	UKB-SAIGE	European	393568	neoplasms	1
6	38672079	G	T	rs1781735	GLO1	0.64	-0.081	0.17	0.48	Benign neoplasm of eye, uveal	UKB-SAIGE	European	407307	neoplasms	1
6	38672079	G	T	rs1781735	GLO1	0.64	0.064	0.14	0.48	Autoimmune hemolytic anemias	UKB-SAIGE	European	390133	hematopoietic	1
6	38672079	G	T	rs1781735	GLO1	0.64	-0.034	0.073	0.48	Chronic pain	UKB-SAIGE	European	408572	neurological	1
6	38672079	G	T	rs1781735	GLO1	0.64	-0.012	0.026	0.48	Dental caries	UKB-SAIGE	European	401187	digestive	1
6	38672079	G	T	rs1781735	GLO1	0.64	-0.06	0.13	0.48	Gastritis and duodenitis, NOS	UKB-SAIGE	European	378244	digestive	1
6	38672079	G	T	rs1781735	GLO1	0.64	-0.01	0.021	0.48	Acute renal failure	UKB-SAIGE	European	402123	genitourinary	1
6	38672079	G	T	rs1781735	GLO1	0.64	0.0093	0.02	0.48	Uterine/Uterovaginal prolapse	UKB-SAIGE	European	402158	genitourinary	1
6	38672079	G	T	rs1781735	GLO1	0.64	-0.02	0.044	0.48	Hemorrhage in early pregnancy	UKB-SAIGE	European	402029	pregnancy complications	1
6	38672079	G	T	rs1781735	GLO1	0.64	-0.043	0.091	0.48	Other specified erythematous conditions	UKB-SAIGE	European	402916	dermatologic	1
6	38672079	G	T	rs1781735	GLO1	0.64	-0.034	0.073	0.48	Urticaria	UKB-SAIGE	European	405190	injuries & poisonings	1
6	38672079	G	T	rs1781735	GLO1	0.64	-0.065	0.14	0.48	Poisoning by agents primarily affecting the gastrointestinal system	UKB-SAIGE	European	381905	injuries & poisonings	1
6	38672079	G	T	rs1781735	GLO1	0.65	0.035	0.076	0.48	Cancer of liver and intrahepatic bile duct	UKB-SAIGE	European	393716	neoplasms	1
6	38672079	G	T	rs1781735	GLO1	0.65	0.025	0.055	0.48	Nontoxic multinodular goiter	UKB-SAIGE	European	392109	endocrine/metabolic	1
6	38672079	G	T	rs1781735	GLO1	0.65	0.056	0.12	0.48	Glycosuria or Acetonuria	UKB-SAIGE	European	388887	endocrine/metabolic	1
6	38672079	G	T	rs1781735	GLO1	0.65	0.068	0.15	0.48	Speech and language disorder	UKB-SAIGE	European	408467	mental disorders	1
6	38672079	G	T	rs1781735	GLO1	0.65	0.023	0.05	0.48	Alcoholic liver damage	UKB-SAIGE	European	380157	mental disorders	1
6	38672079	G	T	rs1781735	GLO1	0.65	-0.017	0.037	0.48	Strabismus and other disorders of binocular eye movements	UKB-SAIGE	European	402687	sense organs	1
6	38672079	G	T	rs1781735	GLO1	0.65	-0.017	0.037	0.48	Elevated blood pressure reading without diagnosis of hypertension	UKB-SAIGE	European	331853	circulatory system	1
6	38672079	G	T	rs1781735	GLO1	0.65	-0.027	0.059	0.48	Chronic pulmonary heart disease	UKB-SAIGE	European	402965	circulatory system	1
6	38672079	G	T	rs1781735	GLO1	0.65	-0.034	0.074	0.48	Sialoadenitis	UKB-SAIGE	European	403689	digestive	1
6	38672079	G	T	rs1781735	GLO1	0.65	-0.0065	0.014	0.48	Reflux esophagitis	UKB-SAIGE	European	379826	digestive	1
6	38672079	G	T	rs1781735	GLO1	0.65	0.011	0.025	0.48	Other disorders of stomach and duodenum	UKB-SAIGE	European	381528	digestive	1
6	38672079	G	T	rs1781735	GLO1	0.65	0.03	0.066	0.48	Diarrhea	UKB-SAIGE	European	335248	digestive	1
6	38672079	G	T	rs1781735	GLO1	0.65	0.018	0.04	0.48	Diseases of nail, NOS	UKB-SAIGE	European	403644	dermatologic	1
6	38672079	G	T	rs1781735	GLO1	0.65	-0.024	0.054	0.48	Nonspecific abnormal findings on radiological and other examination of musculoskeletal system	UKB-SAIGE	European	408961	injuries & poisonings	1
6	38672079	G	T	rs1781735	GLO1	0.66	0.015	0.035	0.48	Cervical cancer	UKB-SAIGE	European	383561	neoplasms	1
6	38672079	G	T	rs1781735	GLO1	0.66	0.019	0.044	0.48	Cancer of kidney and renal pelvis	UKB-SAIGE	European	405841	neoplasms	1
6	38672079	G	T	rs1781735	GLO1	0.66	-0.0055	0.012	0.48	Hypothyroidism	UKB-SAIGE	European	406300	endocrine/metabolic	1
6	38672079	G	T	rs1781735	GLO1	0.66	0.075	0.17	0.48	Eosinophilia	UKB-SAIGE	European	401446	hematopoietic	1
6	38672079	G	T	rs1781735	GLO1	0.66	0.016	0.037	0.48	Cerebral artery occlusion, with cerebral infarction	UKB-SAIGE	European	400518	circulatory system	1
6	38672079	G	T	rs1781735	GLO1	0.66	-0.01	0.024	0.48	Phlebitis and thrombophlebitis of lower extremities	UKB-SAIGE	European	373179	circulatory system	1
6	38672079	G	T	rs1781735	GLO1	0.66	-0.0078	0.018	0.48	Pleurisy; pleural effusion	UKB-SAIGE	European	403859	respiratory	1
6	38672079	G	T	rs1781735	GLO1	0.66	0.011	0.024	0.48	Diffuse diseases of connective tissue	UKB-SAIGE	European	402867	dermatologic	1
6	38672079	G	T	rs1781735	GLO1	0.66	0.012	0.027	0.48	Synovitis and tenosynovitis	UKB-SAIGE	European	381465	musculoskeletal	1
6	38672079	G	T	rs1781735	GLO1	0.66	-0.049	0.11	0.48	Other congenital anomalies of lower limb, including pelvic girdle	UKB-SAIGE	European	407993	congenital anomalies	1
6	38672079	G	T	rs1781735	GLO1	0.66	0.062	0.14	0.48	Abnormal Papanicolaou smear of cervix and cervical HPV	UKB-SAIGE	European	382001	symptoms	1
6	38672079	G	T	rs1781735	GLO1	0.66	0.027	0.062	0.48	Traumatic arthropathy	UKB-SAIGE	European	391985	injuries & poisonings	1
6	38672079	G	T	rs1781735	GLO1	0.66	-0.011	0.025	0.48	Complication of internal orthopedic device	UKB-SAIGE	European	398096	injuries & poisonings	1
6	38672079	G	T	rs1781735	GLO1	0.67	0.045	0.1	0.48	Malignant neoplasm of small intestine, including duodenum	UKB-SAIGE	European	393556	neoplasms	1
6	38672079	G	T	rs1781735	GLO1	0.67	-0.013	0.031	0.48	Secondary malignancy of bone	UKB-SAIGE	European	372755	neoplasms	1
6	38672079	G	T	rs1781735	GLO1	0.67	-0.075	0.18	0.48	Congenital factor VIII disorder	UKB-SAIGE	European	406344	hematopoietic	1
6	38672079	G	T	rs1781735	GLO1	0.67	-0.019	0.044	0.48	Bipolar	UKB-SAIGE	European	366540	mental disorders	1
6	38672079	G	T	rs1781735	GLO1	0.67	0.011	0.027	0.48	Migraine	UKB-SAIGE	European	401650	neurological	1
6	38672079	G	T	rs1781735	GLO1	0.67	0.017	0.038	0.48	Disorders of vitreous body	UKB-SAIGE	European	402617	sense organs	1
6	38672079	G	T	rs1781735	GLO1	0.67	0.025	0.057	0.48	Acute tonsillitis	UKB-SAIGE	European	390659	respiratory	1
6	38672079	G	T	rs1781735	GLO1	0.67	-0.07	0.17	0.48	Atrophy of edentulous alveolar ridge	UKB-SAIGE	European	398209	digestive	1
6	38672079	G	T	rs1781735	GLO1	0.67	0.0053	0.012	0.48	GERD	UKB-SAIGE	European	383498	digestive	1
6	38672079	G	T	rs1781735	GLO1	0.67	-0.029	0.069	0.48	Splenomegaly	UKB-SAIGE	European	385583	digestive	1
6	38672079	G	T	rs1781735	GLO1	0.67	0.017	0.039	0.48	Problems associated with amniotic cavity and membranes	UKB-SAIGE	European	407398	pregnancy complications	1
6	38672079	G	T	rs1781735	GLO1	0.67	-0.0089	0.021	0.48	Other hypertrophic and atrophic conditions of skin	UKB-SAIGE	European	408679	dermatologic	1
6	38672079	G	T	rs1781735	GLO1	0.68	0.0062	0.015	0.48	Intestinal infection	UKB-SAIGE	European	408961	infectious diseases	1
6	38672079	G	T	rs1781735	GLO1	0.68	-0.0059	0.014	0.48	Benign neoplasm of uterus	UKB-SAIGE	European	402263	neoplasms	1
6	38672079	G	T	rs1781735	GLO1	0.68	0.045	0.11	0.48	Disorders of phosphorus metabolism	UKB-SAIGE	European	407006	endocrine/metabolic	1
6	38672079	G	T	rs1781735	GLO1	0.68	0.054	0.13	0.48	Spinocerebellar disease	UKB-SAIGE	European	395325	neurological	1
6	38672079	G	T	rs1781735	GLO1	0.68	0.011	0.028	0.48	Actinic keratosis	UKB-SAIGE	European	406033	dermatologic	1
6	38672079	G	T	rs1781735	GLO1	0.68	0.013	0.031	0.48	Other and unspecified disorders of back	UKB-SAIGE	European	393994	musculoskeletal	1
6	38672079	G	T	rs1781735	GLO1	0.69	-0.034	0.085	0.48	Chronic hepatitis	UKB-SAIGE	European	403593	infectious diseases	1
6	38672079	G	T	rs1781735	GLO1	0.69	-0.0092	0.023	0.48	Malignant neoplasm of testis	UKB-SAIGE	European	404769	neoplasms	1
6	38672079	G	T	rs1781735	GLO1	0.69	0.038	0.096	0.48	Benign neoplasm of other female genital organs	UKB-SAIGE	European	380236	neoplasms	1
6	38672079	G	T	rs1781735	GLO1	0.69	-0.039	0.098	0.48	Chronic lymphocytic thyroiditis	UKB-SAIGE	European	391639	endocrine/metabolic	1
6	38672079	G	T	rs1781735	GLO1	0.69	0.027	0.068	0.48	Other disorders of thyroid	UKB-SAIGE	European	391866	endocrine/metabolic	1
6	38672079	G	T	rs1781735	GLO1	0.69	-0.013	0.033	0.48	Hyposmolality and/or hyponatremia	UKB-SAIGE	European	403332	endocrine/metabolic	1
6	38672079	G	T	rs1781735	GLO1	0.69	-0.051	0.13	0.48	Transient mental disorders due to conditions classified elsewhere	UKB-SAIGE	European	402504	mental disorders	1
6	38672079	G	T	rs1781735	GLO1	0.69	0.045	0.11	0.48	Anisometropia	UKB-SAIGE	European	405809	sense organs	1
6	38672079	G	T	rs1781735	GLO1	0.69	0.039	0.097	0.48	Conjunctivitis, infectious	UKB-SAIGE	European	399519	sense organs	1
6	38672079	G	T	rs1781735	GLO1	0.69	0.011	0.029	0.48	Inflammation of eyelids	UKB-SAIGE	European	401702	sense organs	1
6	38672079	G	T	rs1781735	GLO1	0.69	0.043	0.11	0.48	Mastoiditis & related conditions	UKB-SAIGE	European	405060	sense organs	1
6	38672079	G	T	rs1781735	GLO1	0.69	0.013	0.032	0.48	Congestive heart failure (CHF) NOS	UKB-SAIGE	European	404865	circulatory system	1
6	38672079	G	T	rs1781735	GLO1	0.69	0.012	0.029	0.48	Epistaxis or throat hemorrhage	UKB-SAIGE	European	392501	respiratory	1
6	38672079	G	T	rs1781735	GLO1	0.69	-0.011	0.028	0.48	Obstructive chronic bronchitis	UKB-SAIGE	European	378203	respiratory	1
6	38672079	G	T	rs1781735	GLO1	0.69	-0.03	0.074	0.48	Cyst and pseudocyst of pancreas	UKB-SAIGE	European	406635	digestive	1
6	38672079	G	T	rs1781735	GLO1	0.69	-0.0059	0.015	0.48	Noninflammatory female genital disorders	UKB-SAIGE	European	408961	genitourinary	1
6	38672079	G	T	rs1781735	GLO1	0.69	-0.063	0.16	0.48	Acne	UKB-SAIGE	European	399333	dermatologic	1
6	38672079	G	T	rs1781735	GLO1	0.69	-0.011	0.027	0.48	Degeneration of intervertebral disc	UKB-SAIGE	European	394763	musculoskeletal	1
6	38672079	G	T	rs1781735	GLO1	0.69	0.0082	0.021	0.48	Swelling of limb	UKB-SAIGE	European	408131	symptoms	1
6	38672079	G	T	rs1781735	GLO1	0.69	0.037	0.092	0.48	Personal history of allergy to medicinal agents	UKB-SAIGE	European	382032	injuries & poisonings	1
6	38672079	G	T	rs1781735	GLO1	0.69	0.011	0.027	0.48	Sepsis	UKB-SAIGE	European	408961	infectious diseases	1
6	38672079	G	T	rs1781735	GLO1	0.69	0.011	0.027	0.48	Sepsis and SIRS	UKB-SAIGE	European	408961	infectious diseases	1
6	38672079	G	T	rs1781735	GLO1	0.7	0.035	0.089	0.48	Viral hepatitis C	UKB-SAIGE	European	403571	infectious diseases	1
6	38672079	G	T	rs1781735	GLO1	0.7	0.011	0.029	0.48	Acquired absence of breast	UKB-SAIGE	European	389981	neoplasms	1
6	38672079	G	T	rs1781735	GLO1	0.7	0.011	0.029	0.48	Cancer of other female genital organs	UKB-SAIGE	European	392158	neoplasms	1
6	38672079	G	T	rs1781735	GLO1	0.7	0.011	0.028	0.48	Type 1 diabetes	UKB-SAIGE	European	391416	endocrine/metabolic	1
6	38672079	G	T	rs1781735	GLO1	0.7	0.066	0.17	0.48	Macroglobulinemia	UKB-SAIGE	European	408299	endocrine/metabolic	1
6	38672079	G	T	rs1781735	GLO1	0.7	-0.073	0.19	0.48	Hyperglyceridemia	UKB-SAIGE	European	373092	endocrine/metabolic	1
6	38672079	G	T	rs1781735	GLO1	0.7	-0.026	0.068	0.48	Aplastic anemia	UKB-SAIGE	European	390462	hematopoietic	1
6	38672079	G	T	rs1781735	GLO1	0.7	-0.013	0.034	0.48	Otitis media	UKB-SAIGE	European	406712	sense organs	1
6	38672079	G	T	rs1781735	GLO1	0.7	-0.035	0.092	0.48	Arteritis NOS	UKB-SAIGE	European	400832	circulatory system	1
6	38672079	G	T	rs1781735	GLO1	0.7	-0.022	0.057	0.48	Varicose veins of lower extremity, symptomtic	UKB-SAIGE	European	370225	circulatory system	1
6	38672079	G	T	rs1781735	GLO1	0.7	-0.01	0.027	0.48	Chronic bronchitis	UKB-SAIGE	European	378439	respiratory	1
6	38672079	G	T	rs1781735	GLO1	0.7	0.013	0.035	0.48	Flatulence	UKB-SAIGE	European	336472	digestive	1
6	38672079	G	T	rs1781735	GLO1	0.7	-0.0086	0.022	0.48	Frequency of urination and polyuria	UKB-SAIGE	European	388967	genitourinary	1
6	38672079	G	T	rs1781735	GLO1	0.7	-0.0094	0.025	0.48	Benign mammary dysplasias	UKB-SAIGE	European	405125	genitourinary	1
6	38672079	G	T	rs1781735	GLO1	0.7	-0.029	0.076	0.48	Other allied disorders of spine	UKB-SAIGE	European	392268	musculoskeletal	1
6	38672079	G	T	rs1781735	GLO1	0.7	-0.0075	0.019	0.48	Osteoporosis NOS	UKB-SAIGE	European	406901	musculoskeletal	1
6	38672079	G	T	rs1781735	GLO1	0.7	0.025	0.064	0.48	Complication of colostomy or enterostomy	UKB-SAIGE	European	395431	injuries & poisonings	1
6	38672079	G	T	rs1781735	GLO1	0.71	0.022	0.06	0.48	Cancer of stomach	UKB-SAIGE	European	393926	neoplasms	1
6	38672079	G	T	rs1781735	GLO1	0.71	0.01	0.028	0.48	Cancer within the respiratory system	UKB-SAIGE	European	408926	neoplasms	1
6	38672079	G	T	rs1781735	GLO1	0.71	-0.029	0.077	0.48	Proteinuria	UKB-SAIGE	European	408569	endocrine/metabolic	1
6	38672079	G	T	rs1781735	GLO1	0.71	0.027	0.074	0.48	Disorders of plasma protein metabolism	UKB-SAIGE	European	408594	endocrine/metabolic	1
6	38672079	G	T	rs1781735	GLO1	0.71	-0.028	0.073	0.48	Disorders of magnesium metabolism	UKB-SAIGE	European	407209	endocrine/metabolic	1
6	38672079	G	T	rs1781735	GLO1	0.71	-0.016	0.042	0.48	Parkinson's disease	UKB-SAIGE	European	396336	neurological	1
6	38672079	G	T	rs1781735	GLO1	0.71	0.019	0.051	0.48	Disorders of conjunctiva	UKB-SAIGE	European	400071	sense organs	1
6	38672079	G	T	rs1781735	GLO1	0.71	-0.022	0.058	0.48	Cholesteatoma	UKB-SAIGE	European	405496	sense organs	1
6	38672079	G	T	rs1781735	GLO1	0.71	-0.032	0.085	0.48	Atherosclerosis of aorta	UKB-SAIGE	European	400877	circulatory system	1
6	38672079	G	T	rs1781735	GLO1	0.71	-0.03	0.081	0.48	Symptoms involving respiratory system and other chest symptoms	UKB-SAIGE	European	399833	respiratory	1
6	38672079	G	T	rs1781735	GLO1	0.71	0.0047	0.013	0.48	Urinary tract infection	UKB-SAIGE	European	392427	genitourinary	1
6	38672079	G	T	rs1781735	GLO1	0.71	-0.012	0.032	0.48	Chronic ulcer of skin	UKB-SAIGE	European	408961	dermatologic	1
6	38672079	G	T	rs1781735	GLO1	0.71	-0.023	0.063	0.48	Displacement of intervertebral disc	UKB-SAIGE	European	392430	musculoskeletal	1
6	38672079	G	T	rs1781735	GLO1	0.71	0.0044	0.012	0.48	Peripheral enthesopathies and allied syndromes	UKB-SAIGE	European	393694	musculoskeletal	1
6	38672079	G	T	rs1781735	GLO1	0.71	0.0027	0.0073	0.48	Abdominal pain	UKB-SAIGE	European	408961	symptoms	1
6	38672079	G	T	rs1781735	GLO1	0.71	0.0073	0.02	0.48	Hemorrhage or hematoma complicating a procedure	UKB-SAIGE	European	400258	injuries & poisonings	1
6	38672079	G	T	rs1781735	GLO1	0.71	0.069	0.19	0.48	Toxic effect of other substances, chiefly nonmedicinal as to source	UKB-SAIGE	European	408425	injuries & poisonings	1
6	38672079	G	T	rs1781735	GLO1	0.72	-0.059	0.16	0.48	Dermatophytosis of nail	UKB-SAIGE	European	406377	infectious diseases	1
6	38672079	G	T	rs1781735	GLO1	0.72	0.0077	0.021	0.48	Colorectal cancer	UKB-SAIGE	European	387318	neoplasms	1
6	38672079	G	T	rs1781735	GLO1	0.72	0.011	0.031	0.48	Malignant neoplasm of ovary and other uterine adnexa	UKB-SAIGE	European	391822	neoplasms	1
6	38672079	G	T	rs1781735	GLO1	0.72	-0.023	0.064	0.48	Cancer of brain	UKB-SAIGE	European	407725	neoplasms	1
6	38672079	G	T	rs1781735	GLO1	0.72	-0.0045	0.013	0.48	Hypothyroidism NOS	UKB-SAIGE	European	405600	endocrine/metabolic	1
6	38672079	G	T	rs1781735	GLO1	0.72	0.019	0.054	0.48	Anemia of chronic disease	UKB-SAIGE	European	390728	hematopoietic	1
6	38672079	G	T	rs1781735	GLO1	0.72	0.019	0.054	0.48	Memory loss	UKB-SAIGE	European	403083	mental disorders	1
6	38672079	G	T	rs1781735	GLO1	0.72	-0.015	0.042	0.48	Raynaud's syndrome	UKB-SAIGE	European	401743	circulatory system	1
6	38672079	G	T	rs1781735	GLO1	0.72	-0.021	0.059	0.48	Pneumonitis due to inhalation of food or vomitus	UKB-SAIGE	European	397997	respiratory	1
6	38672079	G	T	rs1781735	GLO1	0.72	-0.0097	0.027	0.48	Other diseases of the teeth and supporting structures	UKB-SAIGE	European	400825	digestive	1
6	38672079	G	T	rs1781735	GLO1	0.72	0.021	0.056	0.48	Disorders of esophageal motility	UKB-SAIGE	European	369914	digestive	1
6	38672079	G	T	rs1781735	GLO1	0.72	0.022	0.061	0.48	Ulcerative colitis (chronic)	UKB-SAIGE	European	335322	digestive	1
6	38672079	G	T	rs1781735	GLO1	0.72	-0.0089	0.025	0.48	Urethral stricture (not specified as infectious)	UKB-SAIGE	European	398030	genitourinary	1
6	38672079	G	T	rs1781735	GLO1	0.72	-0.01	0.029	0.48	Erythematous conditions	UKB-SAIGE	European	405092	dermatologic	1
6	38672079	G	T	rs1781735	GLO1	0.72	-0.054	0.15	0.48	Keratoderma, acquired	UKB-SAIGE	European	403962	dermatologic	1
6	38672079	G	T	rs1781735	GLO1	0.72	-0.022	0.063	0.48	Pathologic fracture	UKB-SAIGE	European	401793	musculoskeletal	1
6	38672079	G	T	rs1781735	GLO1	0.73	0.011	0.031	0.48	Cervical intraepithelial neoplasia [CIN] [Cervical dysplasia]	UKB-SAIGE	European	383992	neoplasms	1
6	38672079	G	T	rs1781735	GLO1	0.73	-0.033	0.095	0.48	Chronic thyroiditis	UKB-SAIGE	European	391652	endocrine/metabolic	1
6	38672079	G	T	rs1781735	GLO1	0.73	0.016	0.046	0.48	Other disorders of pancreatic internal secretion	UKB-SAIGE	European	406329	endocrine/metabolic	1
6	38672079	G	T	rs1781735	GLO1	0.73	0.019	0.056	0.48	Delirium due to conditions classified elsewhere	UKB-SAIGE	European	403037	mental disorders	1
6	38672079	G	T	rs1781735	GLO1	0.73	0.027	0.079	0.48	Suicide or self-inflicted injury	UKB-SAIGE	European	365795	mental disorders	1
6	38672079	G	T	rs1781735	GLO1	0.73	0.045	0.13	0.48	Antisocial/borderline personality disorder	UKB-SAIGE	European	365595	mental disorders	1
6	38672079	G	T	rs1781735	GLO1	0.73	0.028	0.081	0.48	Otosclerosis	UKB-SAIGE	European	405198	sense organs	1
6	38672079	G	T	rs1781735	GLO1	0.73	-0.023	0.067	0.48	Second degree AV block	UKB-SAIGE	European	381372	circulatory system	1
6	38672079	G	T	rs1781735	GLO1	0.73	-0.015	0.042	0.48	Chronic tonsillitis and adenoiditis	UKB-SAIGE	European	391171	respiratory	1
6	38672079	G	T	rs1781735	GLO1	0.73	0.064	0.19	0.48	Abnormal mammogram	UKB-SAIGE	European	401803	genitourinary	1
6	38672079	G	T	rs1781735	GLO1	0.73	-0.039	0.11	0.48	Venous/cerebrovascular complications embolism in pregnancy and the puerperium	UKB-SAIGE	European	408645	pregnancy complications	1
6	38672079	G	T	rs1781735	GLO1	0.73	0.027	0.078	0.48	Upper gastrointestinal congenital anomalies	UKB-SAIGE	European	407065	congenital anomalies	1
6	38672079	G	T	rs1781735	GLO1	0.73	-0.048	0.14	0.48	Infusion and transfusion reaction	UKB-SAIGE	European	404921	injuries & poisonings	1
6	38672079	G	T	rs1781735	GLO1	0.74	0.01	0.031	0.48	Malignant neoplasm of ovary	UKB-SAIGE	European	391798	neoplasms	1
6	38672079	G	T	rs1781735	GLO1	0.74	-0.014	0.043	0.48	Other benign neoplasm of connective and other soft tissue	UKB-SAIGE	European	402723	neoplasms	1
6	38672079	G	T	rs1781735	GLO1	0.74	0.024	0.074	0.48	Benign neoplasm of parathyroid gland	UKB-SAIGE	European	407770	neoplasms	1
6	38672079	G	T	rs1781735	GLO1	0.74	0.025	0.077	0.48	Suicidal ideation or attempt	UKB-SAIGE	European	365819	mental disorders	1
6	38672079	G	T	rs1781735	GLO1	0.74	-0.048	0.14	0.48	Separation of retinal layers	UKB-SAIGE	European	396958	sense organs	1
6	38672079	G	T	rs1781735	GLO1	0.74	-0.003	0.009	0.48	Ischemic Heart Disease	UKB-SAIGE	European	408458	circulatory system	1
6	38672079	G	T	rs1781735	GLO1	0.74	-0.015	0.047	0.48	Arterial embolism and thrombosis	UKB-SAIGE	European	401516	circulatory system	1
6	38672079	G	T	rs1781735	GLO1	0.74	0.047	0.14	0.48	Chronic laryngitis	UKB-SAIGE	European	390149	respiratory	1
6	38672079	G	T	rs1781735	GLO1	0.74	-0.01	0.031	0.48	Hemoptysis	UKB-SAIGE	European	408867	respiratory	1
6	38672079	G	T	rs1781735	GLO1	0.74	-0.026	0.078	0.48	Cysts of the jaws	UKB-SAIGE	European	398465	digestive	1
6	38672079	G	T	rs1781735	GLO1	0.74	-0.018	0.054	0.48	Diseases of lips	UKB-SAIGE	European	404007	digestive	1
6	38672079	G	T	rs1781735	GLO1	0.74	-0.016	0.049	0.48	Hypertrophy of breast (Gynecomastia)	UKB-SAIGE	European	402600	genitourinary	1
6	38672079	G	T	rs1781735	GLO1	0.74	0.012	0.035	0.48	Other unspecified back disorders	UKB-SAIGE	European	393534	musculoskeletal	1
6	38672079	G	T	rs1781735	GLO1	0.74	0.044	0.14	0.48	Congenital musculoskeletal deformities of spine	UKB-SAIGE	European	407941	congenital anomalies	1
6	38672079	G	T	rs1781735	GLO1	0.74	0.046	0.14	0.48	Congenital hip dysplasia and deformity	UKB-SAIGE	European	407938	congenital anomalies	1
6	38672079	G	T	rs1781735	GLO1	0.74	0.036	0.11	0.48	Hypothermia/Chills	UKB-SAIGE	European	408961	symptoms	1
6	38672079	G	T	rs1781735	GLO1	0.74	-0.035	0.11	0.48	Open wound of foot except toe(s) alone	UKB-SAIGE	European	400605	injuries & poisonings	1
6	38672079	G	T	rs1781735	GLO1	0.74	0.064	0.19	0.48	Postoperative shock	UKB-SAIGE	European	408525	injuries & poisonings	1
6	38672079	G	T	rs1781735	GLO1	0.74	0.014	0.042	0.48	Opiates and related narcotics causing adverse effects in therapeutic use	UKB-SAIGE	European	382947	injuries & poisonings	1
6	38672079	G	T	rs1781735	GLO1	0.75	0.013	0.041	0.48	Vitamin deficiency	UKB-SAIGE	European	407700	endocrine/metabolic	1
6	38672079	G	T	rs1781735	GLO1	0.75	-0.0096	0.03	0.48	Cardiac pacemaker in situ	UKB-SAIGE	European	383202	circulatory system	1
6	38672079	G	T	rs1781735	GLO1	0.75	-0.013	0.041	0.48	Empyema and pneumothorax	UKB-SAIGE	European	398585	respiratory	1
6	38672079	G	T	rs1781735	GLO1	0.75	-0.049	0.15	0.48	Oral aphthae	UKB-SAIGE	European	403408	digestive	1
6	38672079	G	T	rs1781735	GLO1	0.75	-0.049	0.15	0.48	Elevated sedimentation rate	UKB-SAIGE	European	402426	symptoms	1
6	38672079	G	T	rs1781735	GLO1	0.75	-0.0063	0.02	0.48	Fracture of radius and ulna	UKB-SAIGE	European	393011	injuries & poisonings	1
6	38672079	G	T	rs1781735	GLO1	0.76	0.046	0.15	0.48	Cancer of other endocrine glands	UKB-SAIGE	European	407489	neoplasms	1
6	38672079	G	T	rs1781735	GLO1	0.76	0.014	0.046	0.48	Hypoglycemia	UKB-SAIGE	European	387258	endocrine/metabolic	1
6	38672079	G	T	rs1781735	GLO1	0.76	0.038	0.12	0.48	Iatrogenic endocrine disorders	UKB-SAIGE	European	405519	endocrine/metabolic	1
6	38672079	G	T	rs1781735	GLO1	0.76	-0.028	0.088	0.48	Cerebral edema and compression of brain	UKB-SAIGE	European	395467	neurological	1
6	38672079	G	T	rs1781735	GLO1	0.76	-0.016	0.053	0.48	Blindness and low vision	UKB-SAIGE	European	407253	sense organs	1
6	38672079	G	T	rs1781735	GLO1	0.76	0.016	0.054	0.48	Aneurysm and dissection of heart	UKB-SAIGE	European	377801	circulatory system	1
6	38672079	G	T	rs1781735	GLO1	0.76	-0.016	0.053	0.48	Diseases of the salivary glands	UKB-SAIGE	European	404033	digestive	1
6	38672079	G	T	rs1781735	GLO1	0.76	0.006	0.02	0.48	Ulcer of esophagus	UKB-SAIGE	European	374518	digestive	1
6	38672079	G	T	rs1781735	GLO1	0.76	-0.019	0.062	0.48	Umbilical cord complications during labor and delivery	UKB-SAIGE	European	401570	pregnancy complications	1
6	38672079	G	T	rs1781735	GLO1	0.76	0.029	0.097	0.48	Keloid scar	UKB-SAIGE	European	404091	dermatologic	1
6	38672079	G	T	rs1781735	GLO1	0.76	0.033	0.11	0.48	Systemic sclerosis	UKB-SAIGE	European	399579	dermatologic	1
6	38672079	G	T	rs1781735	GLO1	0.76	-0.008	0.026	0.48	Derangement of joint, non-traumatic	UKB-SAIGE	European	405546	musculoskeletal	1
6	38672079	G	T	rs1781735	GLO1	0.76	0.0047	0.016	0.48	Fracture of upper limb	UKB-SAIGE	European	396286	injuries & poisonings	1
6	38672079	G	T	rs1781735	GLO1	0.77	0.0077	0.026	0.48	Colon cancer	UKB-SAIGE	European	385807	neoplasms	1
6	38672079	G	T	rs1781735	GLO1	0.77	-0.039	0.13	0.48	Alkalosis	UKB-SAIGE	European	401620	endocrine/metabolic	1
6	38672079	G	T	rs1781735	GLO1	0.77	0.024	0.083	0.48	Personal history of diseases of blood and blood-forming organs	UKB-SAIGE	European	401666	hematopoietic	1
6	38672079	G	T	rs1781735	GLO1	0.77	0.019	0.064	0.48	Develomental delays and disorders	UKB-SAIGE	European	408874	mental disorders	1
6	38672079	G	T	rs1781735	GLO1	0.77	0.0043	0.015	0.48	Other diseases of respiratory system, not elsewhere classified	UKB-SAIGE	European	408961	respiratory	1
6	38672079	G	T	rs1781735	GLO1	0.77	-0.029	0.097	0.48	Anatomical abnormatilies of kidney and ureters	UKB-SAIGE	European	397815	genitourinary	1
6	38672079	G	T	rs1781735	GLO1	0.77	0.0073	0.025	0.48	Calculus of kidney	UKB-SAIGE	European	404196	genitourinary	1
6	38672079	G	T	rs1781735	GLO1	0.77	-0.019	0.066	0.48	Unspecified erythematous condition	UKB-SAIGE	European	403140	dermatologic	1
6	38672079	G	T	rs1781735	GLO1	0.77	-0.0064	0.022	0.48	Other and unspecified disc disorder	UKB-SAIGE	European	396351	musculoskeletal	1
6	38672079	G	T	rs1781735	GLO1	0.77	-0.035	0.12	0.48	Contracture of tendon (sheath)	UKB-SAIGE	European	378854	musculoskeletal	1
6	38672079	G	T	rs1781735	GLO1	0.77	0.009	0.031	0.48	Dislocation	UKB-SAIGE	European	393551	injuries & poisonings	1
6	38672079	G	T	rs1781735	GLO1	0.77	0.019	0.064	0.48	Sprains and strains	UKB-SAIGE	European	408921	injuries & poisonings	1
6	38672079	G	T	rs1781735	GLO1	0.77	-0.03	0.1	0.48	Open wound of ear	UKB-SAIGE	European	400622	injuries & poisonings	1
6	38672079	G	T	rs1781735	GLO1	0.77	-0.025	0.087	0.48	Poisoning by agents primarily affecting blood constituents	UKB-SAIGE	European	382062	injuries & poisonings	1
6	38672079	G	T	rs1781735	GLO1	0.78	-0.027	0.097	0.48	Herpes simplex	UKB-SAIGE	European	403530	infectious diseases	1
6	38672079	G	T	rs1781735	GLO1	0.78	-0.022	0.08	0.48	Myeloid leukemia, acute	UKB-SAIGE	European	404784	neoplasms	1
6	38672079	G	T	rs1781735	GLO1	0.78	-0.017	0.059	0.48	Type 2 diabetes with neurological manifestations	UKB-SAIGE	European	389331	endocrine/metabolic	1
6	38672079	G	T	rs1781735	GLO1	0.78	-0.011	0.038	0.48	Other disorders of metabolism	UKB-SAIGE	European	408961	endocrine/metabolic	1
6	38672079	G	T	rs1781735	GLO1	0.78	0.022	0.078	0.48	Ventricular fibrillation and flutter	UKB-SAIGE	European	381252	circulatory system	1
6	38672079	G	T	rs1781735	GLO1	0.78	-0.036	0.13	0.48	Supraventricular premature beats	UKB-SAIGE	European	381036	circulatory system	1
6	38672079	G	T	rs1781735	GLO1	0.78	-0.0095	0.033	0.48	Celiac disease	UKB-SAIGE	European	336638	digestive	1
6	38672079	G	T	rs1781735	GLO1	0.78	-0.01	0.036	0.48	Ascites (non malignant)	UKB-SAIGE	European	401602	digestive	1
6	38672079	G	T	rs1781735	GLO1	0.78	-0.0032	0.011	0.48	Hematuria	UKB-SAIGE	European	396345	genitourinary	1
6	38672079	G	T	rs1781735	GLO1	0.78	-0.015	0.054	0.48	Other signs and symptoms in breast	UKB-SAIGE	European	407682	genitourinary	1
6	38672079	G	T	rs1781735	GLO1	0.78	-0.0038	0.013	0.48	Nausea and vomiting	UKB-SAIGE	European	408961	symptoms	1
6	38672079	G	T	rs1781735	GLO1	0.79	0.042	0.16	0.48	Spirochetal infection	UKB-SAIGE	European	408509	infectious diseases	1
6	38672079	G	T	rs1781735	GLO1	0.79	-0.022	0.082	0.48	Cancer of other female genital organs (excluding uterus and ovary)	UKB-SAIGE	European	390001	neoplasms	1
6	38672079	G	T	rs1781735	GLO1	0.79	-0.04	0.15	0.48	Acromegaly and gigantism	UKB-SAIGE	European	405481	endocrine/metabolic	1
6	38672079	G	T	rs1781735	GLO1	0.79	-0.027	0.1	0.48	Paraproteinemia	UKB-SAIGE	European	408421	endocrine/metabolic	1
6	38672079	G	T	rs1781735	GLO1	0.79	-0.015	0.057	0.48	Crystal arthropathies	UKB-SAIGE	European	405814	endocrine/metabolic	1
6	38672079	G	T	rs1781735	GLO1	0.79	-0.0041	0.015	0.48	Alcoholism	UKB-SAIGE	European	388323	mental disorders	1
6	38672079	G	T	rs1781735	GLO1	0.79	0.051	0.19	0.48	Nerve root lesions	UKB-SAIGE	European	394124	neurological	1
6	38672079	G	T	rs1781735	GLO1	0.79	-0.012	0.044	0.48	Abnormal heart sounds	UKB-SAIGE	European	403470	circulatory system	1
6	38672079	G	T	rs1781735	GLO1	0.79	0.0062	0.023	0.48	Peripheral vascular disease	UKB-SAIGE	European	404522	circulatory system	1
6	38672079	G	T	rs1781735	GLO1	0.79	0.011	0.044	0.48	Ulceration of the lower GI tract	UKB-SAIGE	European	335846	digestive	1
6	38672079	G	T	rs1781735	GLO1	0.79	-0.0032	0.012	0.48	Internal derangement of knee	UKB-SAIGE	European	406887	injuries & poisonings	1
6	38672079	G	T	rs1781735	GLO1	0.8	-0.013	0.049	0.48	Gram negative septicemia	UKB-SAIGE	European	394729	infectious diseases	1
6	38672079	G	T	rs1781735	GLO1	0.8	0.01	0.04	0.48	Malignant neoplasm of uterus	UKB-SAIGE	European	383251	neoplasms	1
6	38672079	G	T	rs1781735	GLO1	0.8	-0.015	0.062	0.48	Cancer of brain and nervous system	UKB-SAIGE	European	407770	neoplasms	1
6	38672079	G	T	rs1781735	GLO1	0.8	0.032	0.13	0.48	Acute reaction to stress	UKB-SAIGE	European	365601	mental disorders	1
6	38672079	G	T	rs1781735	GLO1	0.8	-0.0099	0.038	0.48	Disorders of other cranial nerves	UKB-SAIGE	European	395460	neurological	1
6	38672079	G	T	rs1781735	GLO1	0.8	-0.018	0.067	0.48	Primary pulmonary hypertension	UKB-SAIGE	European	402821	circulatory system	1
6	38672079	G	T	rs1781735	GLO1	0.8	0.019	0.072	0.48	Giant cell arteritis	UKB-SAIGE	European	400983	circulatory system	1
6	38672079	G	T	rs1781735	GLO1	0.8	-0.03	0.12	0.48	Disease of capillaries	UKB-SAIGE	European	400739	circulatory system	1
6	38672079	G	T	rs1781735	GLO1	0.8	-0.0066	0.026	0.48	Diseases of hard tissues of teeth	UKB-SAIGE	European	401227	digestive	1
6	38672079	G	T	rs1781735	GLO1	0.8	0.034	0.13	0.48	Other specified diseases of the salivary glands	UKB-SAIGE	European	403443	digestive	1
6	38672079	G	T	rs1781735	GLO1	0.8	0.012	0.047	0.48	Stricture/obstruction of ureter	UKB-SAIGE	European	398515	genitourinary	1
6	38672079	G	T	rs1781735	GLO1	0.8	-0.0042	0.016	0.48	Polyp of corpus uteri	UKB-SAIGE	European	404294	genitourinary	1
6	38672079	G	T	rs1781735	GLO1	0.8	0.0077	0.03	0.48	Psoriasis and related disorders	UKB-SAIGE	European	400492	dermatologic	1
6	38672079	G	T	rs1781735	GLO1	0.8	0.015	0.059	0.48	Cardiac shunt/ heart septal defect	UKB-SAIGE	European	406751	congenital anomalies	1
6	38672079	G	T	rs1781735	GLO1	0.81	-0.021	0.09	0.48	Injury to blood vessels	UKB-SAIGE	European	408961	injuries & poisonings	1
6	38672079	G	T	rs1781735	GLO1	0.81	0.0074	0.03	0.48	Secondary malignancy of respiratory organs	UKB-SAIGE	European	372815	neoplasms	1
6	38672079	G	T	rs1781735	GLO1	0.81	0.013	0.053	0.48	Agorophobia, social phobia, and panic disorder	UKB-SAIGE	European	366185	mental disorders	1
6	38672079	G	T	rs1781735	GLO1	0.81	-0.019	0.08	0.48	Sialolithiasis	UKB-SAIGE	European	403637	digestive	1
6	38672079	G	T	rs1781735	GLO1	0.81	0.021	0.085	0.48	Inflammatory diseases of uterus, except cervix	UKB-SAIGE	European	400035	genitourinary	1
6	38672079	G	T	rs1781735	GLO1	0.81	-0.029	0.12	0.48	Bullous dermatoses	UKB-SAIGE	European	402813	dermatologic	1
6	38672079	G	T	rs1781735	GLO1	0.81	0.02	0.086	0.48	Injury to other and unspecified nerves	UKB-SAIGE	European	408539	injuries & poisonings	1
6	38672079	G	T	rs1781735	GLO1	0.82	0.025	0.11	0.48	Tuberculosis	UKB-SAIGE	European	394065	infectious diseases	1
6	38672079	G	T	rs1781735	GLO1	0.82	-0.023	0.1	0.48	Type 2 diabetes with renal manifestations	UKB-SAIGE	European	388955	endocrine/metabolic	1
6	38672079	G	T	rs1781735	GLO1	0.82	0.025	0.11	0.48	Hereditary hemolytic anemias	UKB-SAIGE	European	390182	hematopoietic	1
6	38672079	G	T	rs1781735	GLO1	0.82	0.039	0.17	0.48	Other persistent mental disorders due to conditions classified elsewhere	UKB-SAIGE	European	402454	mental disorders	1
6	38672079	G	T	rs1781735	GLO1	0.82	0.026	0.12	0.48	Generalized anxiety disorder	UKB-SAIGE	European	365626	mental disorders	1
6	38672079	G	T	rs1781735	GLO1	0.82	0.015	0.063	0.48	Phobia	UKB-SAIGE	European	365979	mental disorders	1
6	38672079	G	T	rs1781735	GLO1	0.82	0.021	0.089	0.48	Progressive myopia	UKB-SAIGE	European	398012	sense organs	1
6	38672079	G	T	rs1781735	GLO1	0.82	-0.0053	0.023	0.48	Palpitations	UKB-SAIGE	European	384751	circulatory system	1
6	38672079	G	T	rs1781735	GLO1	0.82	-0.007	0.03	0.48	Abnormal sputum	UKB-SAIGE	European	408961	respiratory	1
6	38672079	G	T	rs1781735	GLO1	0.82	-0.01	0.044	0.48	Other disorders of biliary tract	UKB-SAIGE	European	392347	digestive	1
6	38672079	G	T	rs1781735	GLO1	0.82	-0.02	0.089	0.48	Nephritis and nephropathy without mention of glomerulonephritis	UKB-SAIGE	European	397854	genitourinary	1
6	38672079	G	T	rs1781735	GLO1	0.82	-0.02	0.089	0.48	Nephritis and nephropathy with pathological lesion	UKB-SAIGE	European	397854	genitourinary	1
6	38672079	G	T	rs1781735	GLO1	0.82	0.0037	0.017	0.48	Superficial cellulitis and abscess	UKB-SAIGE	European	405086	dermatologic	1
6	38672079	G	T	rs1781735	GLO1	0.82	0.031	0.14	0.48	Changes in skin texture	UKB-SAIGE	European	403515	dermatologic	1
6	38672079	G	T	rs1781735	GLO1	0.82	-0.0018	0.0082	0.48	Arthropathy NOS	UKB-SAIGE	European	402862	musculoskeletal	1
6	38672079	G	T	rs1781735	GLO1	0.82	-0.0021	0.0091	0.48	Osteoarthrosis	UKB-SAIGE	European	408961	musculoskeletal	1
6	38672079	G	T	rs1781735	GLO1	0.82	-0.0073	0.032	0.48	Other derangement of joint	UKB-SAIGE	European	404633	musculoskeletal	1
6	38672079	G	T	rs1781735	GLO1	0.82	-0.021	0.093	0.48	Valvular heart disease/ heart chambers	UKB-SAIGE	European	406398	congenital anomalies	1
6	38672079	G	T	rs1781735	GLO1	0.83	0.0059	0.027	0.48	Bacterial enteritis	UKB-SAIGE	European	402707	infectious diseases	1
6	38672079	G	T	rs1781735	GLO1	0.83	0.037	0.17	0.48	Infectious mononucleosis	UKB-SAIGE	European	403384	infectious diseases	1
6	38672079	G	T	rs1781735	GLO1	0.83	0.012	0.056	0.48	Manlignant and unknown neoplasms of brain and nervous system	UKB-SAIGE	European	407894	neoplasms	1
6	38672079	G	T	rs1781735	GLO1	0.83	-0.0078	0.036	0.48	Secondary malignant neoplasm of digestive systems	UKB-SAIGE	European	372123	neoplasms	1
6	38672079	G	T	rs1781735	GLO1	0.83	-0.02	0.092	0.48	Type 1 diabetes with ketoacidosis	UKB-SAIGE	European	388993	endocrine/metabolic	1
6	38672079	G	T	rs1781735	GLO1	0.83	-0.015	0.068	0.48	Alteration of consciousness	UKB-SAIGE	European	402823	mental disorders	1
6	38672079	G	T	rs1781735	GLO1	0.83	-0.0046	0.022	0.48	Sleep apnea	UKB-SAIGE	European	408194	neurological	1
6	38672079	G	T	rs1781735	GLO1	0.83	0.029	0.14	0.48	Traumatic cataract	UKB-SAIGE	European	388711	sense organs	1
6	38672079	G	T	rs1781735	GLO1	0.83	-0.01	0.047	0.48	Cardiac arrest	UKB-SAIGE	European	381846	circulatory system	1
6	38672079	G	T	rs1781735	GLO1	0.83	0.0026	0.012	0.48	Hemorrhage of rectum and anus	UKB-SAIGE	European	398379	digestive	1
6	38672079	G	T	rs1781735	GLO1	0.83	0.0055	0.025	0.48	Other symptoms involving abdomen and pelvis	UKB-SAIGE	European	388352	digestive	1
6	38672079	G	T	rs1781735	GLO1	0.83	0.0055	0.026	0.48	Cystitis and urethritis	UKB-SAIGE	European	383024	genitourinary	1
6	38672079	G	T	rs1781735	GLO1	0.83	0.0078	0.036	0.48	Benign neoplasm of breast	UKB-SAIGE	European	403299	genitourinary	1
6	38672079	G	T	rs1781735	GLO1	0.83	0.013	0.06	0.48	Cellulitis and abscess of fingers/toes	UKB-SAIGE	European	398201	dermatologic	1
6	38672079	G	T	rs1781735	GLO1	0.83	-0.0018	0.008	0.48	Other arthropathies	UKB-SAIGE	European	404534	musculoskeletal	1
6	38672079	G	T	rs1781735	GLO1	0.83	-0.0081	0.037	0.48	Contusion	UKB-SAIGE	European	408961	injuries & poisonings	1
6	38672079	G	T	rs1781735	GLO1	0.83	-0.015	0.07	0.48	Salicylates causing adverse effects in therapeutic use	UKB-SAIGE	European	382203	injuries & poisonings	1
6	38672079	G	T	rs1781735	GLO1	0.84	0.013	0.069	0.48	Herpes zoster	UKB-SAIGE	European	403737	infectious diseases	1
6	38672079	G	T	rs1781735	GLO1	0.84	-0.0035	0.018	0.48	Lipoma	UKB-SAIGE	European	407884	neoplasms	1
6	38672079	G	T	rs1781735	GLO1	0.84	-0.011	0.054	0.48	Abnormal glucose	UKB-SAIGE	European	389441	endocrine/metabolic	1
6	38672079	G	T	rs1781735	GLO1	0.84	-0.014	0.069	0.48	Other abnormal glucose	UKB-SAIGE	European	389177	endocrine/metabolic	1
6	38672079	G	T	rs1781735	GLO1	0.84	-0.022	0.11	0.48	Disorders of carbohydrate transport and metabolism	UKB-SAIGE	European	408961	endocrine/metabolic	1
6	38672079	G	T	rs1781735	GLO1	0.84	-0.0033	0.017	0.48	Disorders of fluid, electrolyte, and acid-base balance	UKB-SAIGE	European	408961	endocrine/metabolic	1
6	38672079	G	T	rs1781735	GLO1	0.84	-0.0068	0.034	0.48	Degenerative disease of the spinal cord	UKB-SAIGE	European	396998	neurological	1
6	38672079	G	T	rs1781735	GLO1	0.84	-0.013	0.067	0.48	Conductive hearing loss	UKB-SAIGE	European	405012	sense organs	1
6	38672079	G	T	rs1781735	GLO1	0.84	0.028	0.14	0.48	Encounter for long-term (current) use of anticoagulants, antithrombotics, aspirin	UKB-SAIGE	European	369689	circulatory system	1
6	38672079	G	T	rs1781735	GLO1	0.84	0.023	0.12	0.48	Toxic gastroenteritis and colitis	UKB-SAIGE	European	387487	digestive	1
6	38672079	G	T	rs1781735	GLO1	0.84	0.0036	0.018	0.48	Retention of urine	UKB-SAIGE	European	391685	genitourinary	1
6	38672079	G	T	rs1781735	GLO1	0.84	0.016	0.081	0.48	Fibroadenosis of breast	UKB-SAIGE	European	402052	genitourinary	1
6	38672079	G	T	rs1781735	GLO1	0.84	0.011	0.053	0.48	Psoriatic arthropathy	UKB-SAIGE	European	398907	dermatologic	1
6	38672079	G	T	rs1781735	GLO1	0.84	0.0092	0.046	0.48	Ingrowing nail	UKB-SAIGE	European	403327	dermatologic	1
6	38672079	G	T	rs1781735	GLO1	0.84	-0.0039	0.02	0.48	Diseases of hair and hair follicles	UKB-SAIGE	European	407701	dermatologic	1
6	38672079	G	T	rs1781735	GLO1	0.84	0.0075	0.036	0.48	Acquired spondylolisthesis	UKB-SAIGE	European	396435	musculoskeletal	1
6	38672079	G	T	rs1781735	GLO1	0.84	-0.017	0.081	0.48	Open wound of neck	UKB-SAIGE	European	400732	injuries & poisonings	1
6	38672079	G	T	rs1781735	GLO1	0.85	-0.036	0.19	0.48	Intestinal infection due to protozoa	UKB-SAIGE	European	400025	infectious diseases	1
6	38672079	G	T	rs1781735	GLO1	0.85	0.032	0.18	0.48	Varicella infection	UKB-SAIGE	European	403381	infectious diseases	1
6	38672079	G	T	rs1781735	GLO1	0.85	0.0069	0.037	0.48	Benign neoplasm of ovary	UKB-SAIGE	European	381807	neoplasms	1
6	38672079	G	T	rs1781735	GLO1	0.85	0.024	0.12	0.48	Polydipsia	UKB-SAIGE	European	401634	endocrine/metabolic	1
6	38672079	G	T	rs1781735	GLO1	0.85	0.0027	0.014	0.48	Chronic airway obstruction	UKB-SAIGE	European	386007	respiratory	1
6	38672079	G	T	rs1781735	GLO1	0.85	-0.0089	0.048	0.48	Postinflammatory pulmonary fibrosis	UKB-SAIGE	European	398298	respiratory	1
6	38672079	G	T	rs1781735	GLO1	0.85	-0.0086	0.046	0.48	Breast conditions, congenital or relating to hormones	UKB-SAIGE	European	402688	genitourinary	1
6	38672079	G	T	rs1781735	GLO1	0.85	-0.012	0.068	0.48	Atrophy of female genital tract	UKB-SAIGE	European	399951	genitourinary	1
6	38672079	G	T	rs1781735	GLO1	0.85	-0.0062	0.032	0.48	Irregular menstrual cycle	UKB-SAIGE	European	379846	genitourinary	1
6	38672079	G	T	rs1781735	GLO1	0.85	-0.035	0.18	0.48	Vitiligo	UKB-SAIGE	European	402732	dermatologic	1
6	38672079	G	T	rs1781735	GLO1	0.85	0.0066	0.035	0.48	Psoriasis vulgaris	UKB-SAIGE	European	399883	dermatologic	1
6	38672079	G	T	rs1781735	GLO1	0.85	0.0035	0.018	0.48	Other disorders of soft tissues	UKB-SAIGE	European	384881	musculoskeletal	1
6	38672079	G	T	rs1781735	GLO1	0.86	-0.0088	0.051	0.48	Benign neoplasm of brain, cranial nerves, meninges	UKB-SAIGE	European	408013	neoplasms	1
6	38672079	G	T	rs1781735	GLO1	0.86	-0.018	0.1	0.48	Pituitary hyperfunction	UKB-SAIGE	European	405575	endocrine/metabolic	1
6	38672079	G	T	rs1781735	GLO1	0.86	-0.015	0.085	0.48	Paralytic strabismus	UKB-SAIGE	European	401522	sense organs	1
6	38672079	G	T	rs1781735	GLO1	0.86	-0.011	0.062	0.48	Otitis externa	UKB-SAIGE	European	408034	sense organs	1
6	38672079	G	T	rs1781735	GLO1	0.86	-0.0083	0.049	0.48	Suppurative and unspecified otitis media	UKB-SAIGE	European	405744	sense organs	1
6	38672079	G	T	rs1781735	GLO1	0.86	-0.031	0.18	0.48	Other pulmonary inflamation or edema	UKB-SAIGE	European	397472	respiratory	1
6	38672079	G	T	rs1781735	GLO1	0.86	0.0021	0.012	0.48	Inguinal hernia	UKB-SAIGE	European	377612	digestive	1
6	38672079	G	T	rs1781735	GLO1	0.86	-0.0063	0.035	0.48	Ileostomy status	UKB-SAIGE	European	336443	digestive	1
6	38672079	G	T	rs1781735	GLO1	0.86	0.021	0.12	0.48	Non-proliferative glomerulonephritis	UKB-SAIGE	European	397738	genitourinary	1
6	38672079	G	T	rs1781735	GLO1	0.86	-0.0046	0.027	0.48	Other disorders of male genital organs	UKB-SAIGE	European	391927	genitourinary	1
6	38672079	G	T	rs1781735	GLO1	0.86	-0.031	0.18	0.48	Other disorders of the breast associated with childbirth and disorders of lactation	UKB-SAIGE	European	408544	pregnancy complications	1
6	38672079	G	T	rs1781735	GLO1	0.86	0.0053	0.03	0.48	Psoriasis	UKB-SAIGE	European	400436	dermatologic	1
6	38672079	G	T	rs1781735	GLO1	0.86	-0.008	0.047	0.48	Decubitus ulcer	UKB-SAIGE	European	407886	dermatologic	1
6	38672079	G	T	rs1781735	GLO1	0.86	0.0021	0.012	0.48	Unspecified monoarthritis	UKB-SAIGE	European	381609	musculoskeletal	1
6	38672079	G	T	rs1781735	GLO1	0.86	-0.01	0.06	0.48	Gangrene	UKB-SAIGE	European	408961	symptoms	1
6	38672079	G	T	rs1781735	GLO1	0.86	0.0037	0.022	0.48	Superficial injury without mention of infection	UKB-SAIGE	European	407884	injuries & poisonings	1
6	38672079	G	T	rs1781735	GLO1	0.87	0.0036	0.022	0.48	Septicemia	UKB-SAIGE	European	397902	infectious diseases	1
6	38672079	G	T	rs1781735	GLO1	0.87	0.011	0.069	0.48	Hepatitis NOS	UKB-SAIGE	European	403744	infectious diseases	1
6	38672079	G	T	rs1781735	GLO1	0.87	0.0086	0.051	0.48	Hyperparathyroidism	UKB-SAIGE	European	406167	endocrine/metabolic	1
6	38672079	G	T	rs1781735	GLO1	0.87	0.0042	0.025	0.48	Gout	UKB-SAIGE	European	408393	endocrine/metabolic	1
6	38672079	G	T	rs1781735	GLO1	0.87	-0.011	0.067	0.48	Iron deficiency anemia secondary to blood loss (chronic)	UKB-SAIGE	European	390482	hematopoietic	1
6	38672079	G	T	rs1781735	GLO1	0.87	-0.0038	0.023	0.48	Diseases of white blood cells	UKB-SAIGE	European	405163	hematopoietic	1
6	38672079	G	T	rs1781735	GLO1	0.87	0.0021	0.013	0.48	Depression	UKB-SAIGE	European	377377	mental disorders	1
6	38672079	G	T	rs1781735	GLO1	0.87	0.016	0.097	0.48	Migrain with aura	UKB-SAIGE	European	398992	neurological	1
6	38672079	G	T	rs1781735	GLO1	0.87	0.014	0.086	0.48	Abscess or ulceration of vulva	UKB-SAIGE	European	400031	genitourinary	1
6	38672079	G	T	rs1781735	GLO1	0.87	0.031	0.18	0.48	Circumscribed scleroderma	UKB-SAIGE	European	403936	dermatologic	1
6	38672079	G	T	rs1781735	GLO1	0.87	0.013	0.078	0.48	Synoviopathy	UKB-SAIGE	European	379045	musculoskeletal	1
6	38672079	G	T	rs1781735	GLO1	0.87	0.0057	0.035	0.48	Other acquired deformities of limbs	UKB-SAIGE	European	396563	musculoskeletal	1
6	38672079	G	T	rs1781735	GLO1	0.87	-0.0097	0.058	0.48	Osteoarthrosis, generalized	UKB-SAIGE	European	381121	musculoskeletal	1
6	38672079	G	T	rs1781735	GLO1	0.87	-0.0029	0.018	0.48	Osteoporosis	UKB-SAIGE	European	407763	musculoskeletal	1
6	38672079	G	T	rs1781735	GLO1	0.87	-0.021	0.13	0.48	Congenital anomaly of gallbladder, bile ducts, liver, pancreas	UKB-SAIGE	European	406848	congenital anomalies	1
6	38672079	G	T	rs1781735	GLO1	0.87	0.0049	0.029	0.48	Sciatica	UKB-SAIGE	European	407864	symptoms	1
6	38672079	G	T	rs1781735	GLO1	0.87	-0.0056	0.034	0.48	Complications of cardiac/vascular device, implant, and graft	UKB-SAIGE	European	396718	injuries & poisonings	1
6	38672079	G	T	rs1781735	GLO1	0.88	0.0099	0.064	0.48	Gram positive septicemia	UKB-SAIGE	European	394389	infectious diseases	1
6	38672079	G	T	rs1781735	GLO1	0.88	0.012	0.082	0.48	Other signs and symptoms involving emotional state	UKB-SAIGE	European	408961	symptoms	1
6	38672079	G	T	rs1781735	GLO1	0.88	-0.0023	0.014	0.48	Uterine leiomyoma	UKB-SAIGE	European	401998	neoplasms	1
6	38672079	G	T	rs1781735	GLO1	0.88	-0.013	0.087	0.48	Impaired fasting glucose	UKB-SAIGE	European	389021	endocrine/metabolic	1
6	38672079	G	T	rs1781735	GLO1	0.88	-0.0044	0.03	0.48	Convulsions	UKB-SAIGE	European	397441	neurological	1
6	38672079	G	T	rs1781735	GLO1	0.88	0.022	0.15	0.48	Corneal opacity	UKB-SAIGE	European	397852	sense organs	1
6	38672079	G	T	rs1781735	GLO1	0.88	0.019	0.12	0.48	Corneal ulcer	UKB-SAIGE	European	399447	sense organs	1
6	38672079	G	T	rs1781735	GLO1	0.88	-0.0064	0.042	0.48	Other acute and subacute forms of ischemic heart disease	UKB-SAIGE	European	378272	circulatory system	1
6	38672079	G	T	rs1781735	GLO1	0.88	-0.0044	0.029	0.48	Cardiac pacemaker/device in situ	UKB-SAIGE	European	383406	circulatory system	1
6	38672079	G	T	rs1781735	GLO1	0.88	-0.0022	0.015	0.48	Pneumonia	UKB-SAIGE	European	408597	respiratory	1
6	38672079	G	T	rs1781735	GLO1	0.88	-0.0062	0.042	0.48	Acute gastritis	UKB-SAIGE	European	379308	digestive	1
6	38672079	G	T	rs1781735	GLO1	0.88	-0.0091	0.063	0.48	Prolapse of vaginal vault after hysterectomy	UKB-SAIGE	European	397243	genitourinary	1
6	38672079	G	T	rs1781735	GLO1	0.88	-0.021	0.13	0.48	Sacroiliitis NEC	UKB-SAIGE	European	365198	musculoskeletal	1
6	38672079	G	T	rs1781735	GLO1	0.89	0.0058	0.041	0.48	Viral hepatitis	UKB-SAIGE	European	404531	infectious diseases	1
6	38672079	G	T	rs1781735	GLO1	0.89	-0.0079	0.058	0.48	Nevus, non-neoplastic	UKB-SAIGE	European	401215	neoplasms	1
6	38672079	G	T	rs1781735	GLO1	0.89	0.0033	0.023	0.48	Gout and other crystal arthropathies	UKB-SAIGE	European	408961	endocrine/metabolic	1
6	38672079	G	T	rs1781735	GLO1	0.89	0.0022	0.016	0.48	Other headache syndromes	UKB-SAIGE	European	406671	neurological	1
6	38672079	G	T	rs1781735	GLO1	0.89	0.0049	0.035	0.48	Nonspecific abnormal findings in stool contents	UKB-SAIGE	European	386816	digestive	1
6	38672079	G	T	rs1781735	GLO1	0.89	0.0059	0.041	0.48	Dyspareunia	UKB-SAIGE	European	400701	genitourinary	1
6	38672079	G	T	rs1781735	GLO1	0.89	-0.0031	0.022	0.48	Obstetrical/birth trauma	UKB-SAIGE	European	406372	pregnancy complications	1
6	38672079	G	T	rs1781735	GLO1	0.89	-0.0037	0.027	0.48	Unspecified diffuse connective tissue disease	UKB-SAIGE	European	402124	dermatologic	1
6	38672079	G	T	rs1781735	GLO1	0.89	0.0029	0.02	0.48	Spondylosis without myelopathy	UKB-SAIGE	European	396994	musculoskeletal	1
6	38672079	G	T	rs1781735	GLO1	0.89	-0.0019	0.013	0.48	Osteoarthrosis NOS	UKB-SAIGE	European	392958	musculoskeletal	1
6	38672079	G	T	rs1781735	GLO1	0.9	0.0023	0.019	0.48	Other tests	UKB-SAIGE	European	408961	symptoms	1
6	38672079	G	T	rs1781735	GLO1	0.9	0.013	0.1	0.48	Malignant neoplasm of retroperitoneum and peritoneum	UKB-SAIGE	European	393556	neoplasms	1
6	38672079	G	T	rs1781735	GLO1	0.9	0.016	0.13	0.48	Neoplasm of uncertain behavior of breast	UKB-SAIGE	European	388664	neoplasms	1
6	38672079	G	T	rs1781735	GLO1	0.9	-0.011	0.088	0.48	Hodgkin's disease	UKB-SAIGE	European	404724	neoplasms	1
6	38672079	G	T	rs1781735	GLO1	0.9	0.0083	0.063	0.48	Lymphoid leukemia, chronic	UKB-SAIGE	European	404972	neoplasms	1
6	38672079	G	T	rs1781735	GLO1	0.9	0.0054	0.044	0.48	Acidosis	UKB-SAIGE	European	402561	endocrine/metabolic	1
6	38672079	G	T	rs1781735	GLO1	0.9	0.0092	0.075	0.48	Psychogenic disorder	UKB-SAIGE	European	365830	mental disorders	1
6	38672079	G	T	rs1781735	GLO1	0.9	0.0055	0.044	0.48	Primary open angle glaucoma	UKB-SAIGE	European	398798	sense organs	1
6	38672079	G	T	rs1781735	GLO1	0.9	0.0096	0.078	0.48	Visual field defects	UKB-SAIGE	European	405988	sense organs	1
6	38672079	G	T	rs1781735	GLO1	0.9	0.0036	0.03	0.48	Otitis media and Eustachian tube disorders	UKB-SAIGE	European	407147	sense organs	1
6	38672079	G	T	rs1781735	GLO1	0.9	-0.0043	0.034	0.48	Other aneurysm	UKB-SAIGE	European	402403	circulatory system	1
6	38672079	G	T	rs1781735	GLO1	0.9	-0.011	0.087	0.48	Paralysis/spasm of vocal cords or larynx	UKB-SAIGE	European	390311	respiratory	1
6	38672079	G	T	rs1781735	GLO1	0.9	-0.021	0.16	0.48	Proliferative glomerulonephritis	UKB-SAIGE	European	397681	genitourinary	1
6	38672079	G	T	rs1781735	GLO1	0.9	-0.0027	0.022	0.48	Other disorders of urethra and urinary tract	UKB-SAIGE	European	398768	genitourinary	1
6	38672079	G	T	rs1781735	GLO1	0.9	-0.0081	0.063	0.48	Articular cartilage disorder	UKB-SAIGE	European	403133	musculoskeletal	1
6	38672079	G	T	rs1781735	GLO1	0.9	0.017	0.14	0.48	Poisoning by water, mineral, and uric acid metabolism drugs	UKB-SAIGE	European	381899	injuries & poisonings	1
6	38672079	G	T	rs1781735	GLO1	0.9	-0.021	0.17	0.48	Toxic effect of carbon monoxide	UKB-SAIGE	European	408434	injuries & poisonings	1
6	38672079	G	T	rs1781735	GLO1	0.91	-0.017	0.15	0.48	Myoclonus	UKB-SAIGE	European	395304	neurological	1
6	38672079	G	T	rs1781735	GLO1	0.91	0.0088	0.081	0.48	Premenopausal menorrhagia	UKB-SAIGE	European	378168	genitourinary	1
6	38672079	G	T	rs1781735	GLO1	0.91	0.0012	0.011	0.48	Osteoarthritis; localized	UKB-SAIGE	European	398213	musculoskeletal	1
6	38672079	G	T	rs1781735	GLO1	0.91	0.0067	0.062	0.48	Other specified osteoporosis	UKB-SAIGE	European	401811	musculoskeletal	1
6	38672079	G	T	rs1781735	GLO1	0.91	-0.0043	0.036	0.48	Fracture of clavicle or scapula	UKB-SAIGE	European	389286	injuries & poisonings	1
6	38672079	G	T	rs1781735	GLO1	0.91	0.011	0.094	0.48	Broken tooth	UKB-SAIGE	European	400655	injuries & poisonings	1
6	38672079	G	T	rs1781735	GLO1	0.92	-0.0058	0.06	0.48	Multiple myeloma	UKB-SAIGE	European	405018	neoplasms	1
6	38672079	G	T	rs1781735	GLO1	0.92	-0.00089	0.009	0.48	Other mental disorder	UKB-SAIGE	European	394267	mental disorders	1
6	38672079	G	T	rs1781735	GLO1	0.92	-0.017	0.17	0.48	Acute (transverse) myelitis	UKB-SAIGE	European	407962	neurological	1
6	38672079	G	T	rs1781735	GLO1	0.92	-0.0074	0.076	0.48	Encephalitis	UKB-SAIGE	European	408233	neurological	1
6	38672079	G	T	rs1781735	GLO1	0.92	-0.0086	0.09	0.48	Nonrheumatic aortic valve disorders	UKB-SAIGE	European	402669	circulatory system	1
6	38672079	G	T	rs1781735	GLO1	0.92	-0.0024	0.024	0.48	Precordial pain	UKB-SAIGE	European	381114	circulatory system	1
6	38672079	G	T	rs1781735	GLO1	0.92	-0.0017	0.017	0.48	Peptic ulcer (excl. esophageal)	UKB-SAIGE	European	408961	digestive	1
6	38672079	G	T	rs1781735	GLO1	0.92	-0.0014	0.014	0.48	Polyp of female genital organs	UKB-SAIGE	European	407265	genitourinary	1
6	38672079	G	T	rs1781735	GLO1	0.92	-0.0025	0.024	0.48	Unspecified polyarthropathy or polyarthritis	UKB-SAIGE	European	369354	musculoskeletal	1
6	38672079	G	T	rs1781735	GLO1	0.92	-0.0045	0.042	0.48	Curvature of spine	UKB-SAIGE	European	396048	musculoskeletal	1
6	38672079	G	T	rs1781735	GLO1	0.92	0.0018	0.018	0.48	Pain in limb	UKB-SAIGE	European	408961	symptoms	1
6	38672079	G	T	rs1781735	GLO1	0.92	-0.019	0.2	0.48	Open wound of hand except finger(s)	UKB-SAIGE	European	400479	injuries & poisonings	1
6	38672079	G	T	rs1781735	GLO1	0.92	-0.016	0.17	0.48	Traumatic and surgical subcutaneous emphysema	UKB-SAIGE	European	408544	injuries & poisonings	1
6	38672079	G	T	rs1781735	GLO1	0.93	-0.0053	0.056	0.48	Intestinal infection due to C. difficile	UKB-SAIGE	European	400620	infectious diseases	1
6	38672079	G	T	rs1781735	GLO1	0.93	-0.012	0.13	0.48	HIV infection, symptomatic	UKB-SAIGE	European	403429	infectious diseases	1
6	38672079	G	T	rs1781735	GLO1	0.93	-0.0053	0.059	0.48	Lymphoid leukemia	UKB-SAIGE	European	405044	neoplasms	1
6	38672079	G	T	rs1781735	GLO1	0.93	-0.0049	0.056	0.48	Vascular hamartomas and non-neoplastic nevi	UKB-SAIGE	European	401267	neoplasms	1
6	38672079	G	T	rs1781735	GLO1	0.93	-0.0045	0.052	0.48	Vitamin B-complex deficiencies	UKB-SAIGE	European	407246	endocrine/metabolic	1
6	38672079	G	T	rs1781735	GLO1	0.93	-0.0023	0.028	0.48	Lymphadenitis	UKB-SAIGE	European	403997	hematopoietic	1
6	38672079	G	T	rs1781735	GLO1	0.93	-0.00097	0.011	0.48	Tobacco use disorder	UKB-SAIGE	European	399135	mental disorders	1
6	38672079	G	T	rs1781735	GLO1	0.93	0.0083	0.089	0.48	Other demyelinating diseases of central nervous system	UKB-SAIGE	European	395464	neurological	1
6	38672079	G	T	rs1781735	GLO1	0.93	0.01	0.12	0.48	Muscular dystrophies	UKB-SAIGE	European	406977	neurological	1
6	38672079	G	T	rs1781735	GLO1	0.93	-0.0042	0.05	0.48	Other disorders of middle ear and mastoid	UKB-SAIGE	European	405716	sense organs	1
6	38672079	G	T	rs1781735	GLO1	0.93	0.0026	0.028	0.48	Diseases of the larynx and vocal cords	UKB-SAIGE	European	392675	respiratory	1
6	38672079	G	T	rs1781735	GLO1	0.93	0.0026	0.032	0.48	Acute and chronic tonsillitis	UKB-SAIGE	European	392058	respiratory	1
6	38672079	G	T	rs1781735	GLO1	0.93	-0.0069	0.077	0.48	Gastroesophageal laceration-hemorrhage syndrome	UKB-SAIGE	European	369618	digestive	1
6	38672079	G	T	rs1781735	GLO1	0.93	-0.0029	0.035	0.48	Other chronic nonalcoholic liver disease	UKB-SAIGE	European	401719	digestive	1
6	38672079	G	T	rs1781735	GLO1	0.93	0.0086	0.098	0.48	Abnormal serum enzyme levels	UKB-SAIGE	European	400264	digestive	1
6	38672079	G	T	rs1781735	GLO1	0.93	-0.0043	0.048	0.48	Chronic cystitis	UKB-SAIGE	European	380828	genitourinary	1
6	38672079	G	T	rs1781735	GLO1	0.93	-0.00087	0.0094	0.48	Other symptoms/disorders or the urinary system	UKB-SAIGE	European	408961	genitourinary	1
6	38672079	G	T	rs1781735	GLO1	0.93	-0.0041	0.047	0.48	Orchitis and epididymitis	UKB-SAIGE	European	390355	genitourinary	1
6	38672079	G	T	rs1781735	GLO1	0.93	-0.0014	0.017	0.48	Prolapse of vaginal walls	UKB-SAIGE	European	404192	genitourinary	1
6	38672079	G	T	rs1781735	GLO1	0.93	-0.0054	0.057	0.48	Osteomyelitis, periostitis, and other infections involving bone	UKB-SAIGE	European	366431	musculoskeletal	1
6	38672079	G	T	rs1781735	GLO1	0.93	0.0063	0.07	0.48	Laxity of ligament or hypermobility syndrome	UKB-SAIGE	European	379127	musculoskeletal	1
6	38672079	G	T	rs1781735	GLO1	0.93	0.014	0.16	0.48	Bone marrow or stem cell transplant	UKB-SAIGE	European	408961	neoplasms	1
6	38672079	G	T	rs1781735	GLO1	0.93	0.0061	0.065	0.48	Antirheumatics causing adverse effects in therapeutic use	UKB-SAIGE	European	382273	injuries & poisonings	1
6	38672079	G	T	rs1781735	GLO1	0.94	0.0049	0.06	0.48	Chondrocalcinosis	UKB-SAIGE	European	405758	endocrine/metabolic	1
6	38672079	G	T	rs1781735	GLO1	0.94	-0.0016	0.022	0.48	Electrolyte imbalance	UKB-SAIGE	European	405629	endocrine/metabolic	1
6	38672079	G	T	rs1781735	GLO1	0.94	0.0025	0.034	0.48	Purpura and other hemorrhagic conditions	UKB-SAIGE	European	408072	hematopoietic	1
6	38672079	G	T	rs1781735	GLO1	0.94	-0.0085	0.11	0.48	Learning disorder	UKB-SAIGE	European	408542	mental disorders	1
6	38672079	G	T	rs1781735	GLO1	0.94	0.0033	0.048	0.48	Extrapyramidal disease and abnormal movement disorders	UKB-SAIGE	European	396100	neurological	1
6	38672079	G	T	rs1781735	GLO1	0.94	0.0052	0.072	0.48	Other conditions of brain, NOS	UKB-SAIGE	European	395595	neurological	1
6	38672079	G	T	rs1781735	GLO1	0.94	-0.0078	0.097	0.48	Myoneural disorders	UKB-SAIGE	European	407065	neurological	1
6	38672079	G	T	rs1781735	GLO1	0.94	0.0077	0.1	0.48	Eustachian tube disorders	UKB-SAIGE	European	405081	sense organs	1
6	38672079	G	T	rs1781735	GLO1	0.94	-0.011	0.14	0.48	Aneurysm of iliac artery	UKB-SAIGE	European	400693	circulatory system	1
6	38672079	G	T	rs1781735	GLO1	0.94	0.0073	0.089	0.48	Asthma with exacerbation	UKB-SAIGE	European	375757	respiratory	1
6	38672079	G	T	rs1781735	GLO1	0.94	-0.00068	0.0094	0.48	Asthma	UKB-SAIGE	European	401837	respiratory	1
6	38672079	G	T	rs1781735	GLO1	0.94	-0.0046	0.06	0.48	Chronic periodontitis	UKB-SAIGE	European	398697	digestive	1
6	38672079	G	T	rs1781735	GLO1	0.94	-0.0026	0.032	0.48	Hydronephrosis	UKB-SAIGE	European	402956	genitourinary	1
6	38672079	G	T	rs1781735	GLO1	0.94	0.001	0.014	0.48	Genital prolapse	UKB-SAIGE	European	408696	genitourinary	1
6	38672079	G	T	rs1781735	GLO1	0.94	0.0025	0.031	0.48	Other complications of pregnancy NEC	UKB-SAIGE	European	408961	pregnancy complications	1
6	38672079	G	T	rs1781735	GLO1	0.94	0.012	0.16	0.48	Erythema nodosum	UKB-SAIGE	European	402748	dermatologic	1
6	38672079	G	T	rs1781735	GLO1	0.94	-0.0036	0.044	0.48	Kyphoscoliosis and scoliosis	UKB-SAIGE	European	395977	musculoskeletal	1
6	38672079	G	T	rs1781735	GLO1	0.95	0.0084	0.14	0.48	Late effect	UKB-SAIGE	European	408961	injuries & poisonings	1
6	38672079	G	T	rs1781735	GLO1	0.95	0.0013	0.022	0.48	Effects of other external causes	UKB-SAIGE	European	408961	symptoms	1
6	38672079	G	T	rs1781735	GLO1	0.95	0.0095	0.17	0.48	Arthropod-borne diseases	UKB-SAIGE	European	408499	infectious diseases	1
6	38672079	G	T	rs1781735	GLO1	0.95	0.0017	0.029	0.48	Benign neoplasm of unspecified sites	UKB-SAIGE	European	408961	neoplasms	1
6	38672079	G	T	rs1781735	GLO1	0.95	0.0033	0.048	0.48	Disorders of parathyroid gland	UKB-SAIGE	European	406263	endocrine/metabolic	1
6	38672079	G	T	rs1781735	GLO1	0.95	0.0025	0.042	0.48	Acid-base balance disorder	UKB-SAIGE	European	402667	endocrine/metabolic	1
6	38672079	G	T	rs1781735	GLO1	0.95	-0.012	0.2	0.48	Lipoprotein disorders	UKB-SAIGE	European	407588	endocrine/metabolic	1
6	38672079	G	T	rs1781735	GLO1	0.95	-0.00089	0.013	0.48	Mood disorders	UKB-SAIGE	European	378036	mental disorders	1
6	38672079	G	T	rs1781735	GLO1	0.95	-0.0061	0.096	0.48	Anterior horn cell disease	UKB-SAIGE	European	395430	neurological	1
6	38672079	G	T	rs1781735	GLO1	0.95	0.0041	0.067	0.48	Generalized convulsive epilepsy	UKB-SAIGE	European	395657	neurological	1
6	38672079	G	T	rs1781735	GLO1	0.95	0.0046	0.077	0.48	Other and unspecified disorders of the nervous system	UKB-SAIGE	European	395545	neurological	1
6	38672079	G	T	rs1781735	GLO1	0.95	-0.0058	0.1	0.48	Myasthenia gravis	UKB-SAIGE	European	407044	neurological	1
6	38672079	G	T	rs1781735	GLO1	0.95	-0.0052	0.089	0.48	Hypermetropia	UKB-SAIGE	European	406783	sense organs	1
6	38672079	G	T	rs1781735	GLO1	0.95	-0.0017	0.03	0.48	Disorders of lacrimal system	UKB-SAIGE	European	403463	sense organs	1
6	38672079	G	T	rs1781735	GLO1	0.95	0.0026	0.038	0.48	Aortic aneurysm	UKB-SAIGE	European	401969	circulatory system	1
6	38672079	G	T	rs1781735	GLO1	0.95	0.0015	0.026	0.48	Cystitis	UKB-SAIGE	European	382884	genitourinary	1
6	38672079	G	T	rs1781735	GLO1	0.95	0.0047	0.078	0.48	Other specified disorders of breast	UKB-SAIGE	European	407306	genitourinary	1
6	38672079	G	T	rs1781735	GLO1	0.95	0.0049	0.076	0.48	Osteoarthrosis, localized, secondary	UKB-SAIGE	European	380870	musculoskeletal	1
6	38672079	G	T	rs1781735	GLO1	0.95	-0.0047	0.078	0.48	Loose body in joint	UKB-SAIGE	European	402967	musculoskeletal	1
6	38672079	G	T	rs1781735	GLO1	0.95	-0.0052	0.089	0.48	Chronic dermatitis due to solar radiation	UKB-SAIGE	European	405070	injuries & poisonings	1
6	38672079	G	T	rs1781735	GLO1	0.95	-0.0019	0.031	0.48	Atopic/contact dermatitis due to other or unspecified	UKB-SAIGE	European	406927	dermatologic	1
6	38672079	G	T	rs1781735	GLO1	0.96	-0.00053	0.012	0.48	Other ill-defined and unknown causes of morbidity and mortality	UKB-SAIGE	European	408961	symptoms	1
6	38672079	G	T	rs1781735	GLO1	0.96	-0.0042	0.079	0.48	Benign neoplasm of bone and articular cartilage	UKB-SAIGE	European	371491	neoplasms	1
6	38672079	G	T	rs1781735	GLO1	0.96	0.0037	0.072	0.48	Dependence on respirator [Ventilator] or supplemental oxygen	UKB-SAIGE	European	397802	respiratory	1
6	38672079	G	T	rs1781735	GLO1	0.96	-0.0004	0.0081	0.48	Diseases of esophagus	UKB-SAIGE	European	405127	digestive	1
6	38672079	G	T	rs1781735	GLO1	0.96	-0.0012	0.022	0.48	Gastric ulcer	UKB-SAIGE	European	405634	digestive	1
6	38672079	G	T	rs1781735	GLO1	0.96	0.0055	0.12	0.48	Acute cystitis	UKB-SAIGE	European	380074	genitourinary	1
6	38672079	G	T	rs1781735	GLO1	0.96	-0.0053	0.099	0.48	Breast disorder NOS	UKB-SAIGE	European	407185	genitourinary	1
6	38672079	G	T	rs1781735	GLO1	0.96	0.0022	0.05	0.48	Antepartum hemorrhage, abruptio placentae, and placenta previa	UKB-SAIGE	European	401812	pregnancy complications	1
6	38672079	G	T	rs1781735	GLO1	0.96	-0.0007	0.015	0.48	Intervertebral disc disorders	UKB-SAIGE	European	401158	musculoskeletal	1
6	38672079	G	T	rs1781735	GLO1	0.97	0.00078	0.022	0.48	Cancer of urinary organs (incl. kidney and bladder)	UKB-SAIGE	European	408961	neoplasms	1
6	38672079	G	T	rs1781735	GLO1	0.97	-0.0028	0.07	0.48	Disorders of protein plasma/amino-acid transport and metabolism	UKB-SAIGE	European	408637	endocrine/metabolic	1
6	38672079	G	T	rs1781735	GLO1	0.97	-0.001	0.025	0.48	Retinal detachments and defects	UKB-SAIGE	European	401024	sense organs	1
6	38672079	G	T	rs1781735	GLO1	0.97	-0.0065	0.16	0.48	Corneal edema	UKB-SAIGE	European	397841	sense organs	1
6	38672079	G	T	rs1781735	GLO1	0.97	0.0036	0.098	0.48	Corneal degenerations	UKB-SAIGE	European	397969	sense organs	1
6	38672079	G	T	rs1781735	GLO1	0.97	0.0034	0.097	0.48	Nystagmus and other irregular eye movements	UKB-SAIGE	European	401460	sense organs	1
6	38672079	G	T	rs1781735	GLO1	0.97	-0.0014	0.034	0.48	Other forms of chronic heart disease	UKB-SAIGE	European	378899	circulatory system	1
6	38672079	G	T	rs1781735	GLO1	0.97	0.0018	0.042	0.48	Cardiac arrest and ventricular fibrillation	UKB-SAIGE	European	382056	circulatory system	1
6	38672079	G	T	rs1781735	GLO1	0.97	-0.007	0.2	0.48	Hereditary disturbances in tooth structure	UKB-SAIGE	European	398189	digestive	1
6	38672079	G	T	rs1781735	GLO1	0.97	-0.0032	0.077	0.48	Multiple gestation	UKB-SAIGE	European	408961	pregnancy complications	1
6	38672079	G	T	rs1781735	GLO1	0.97	0.00061	0.019	0.48	Disorder of skin and subcutaneous tissue NOS	UKB-SAIGE	European	408961	dermatologic	1
6	38672079	G	T	rs1781735	GLO1	0.97	-0.0063	0.16	0.48	Infective connective tissue disorders	UKB-SAIGE	European	365899	musculoskeletal	1
6	38672079	G	T	rs1781735	GLO1	0.97	0.00072	0.023	0.48	Other disorders of bone and cartilage	UKB-SAIGE	European	394814	musculoskeletal	1
6	38672079	G	T	rs1781735	GLO1	0.97	0.0011	0.032	0.48	Other acquired musculoskeletal deformity	UKB-SAIGE	European	396835	musculoskeletal	1
6	38672079	G	T	rs1781735	GLO1	0.97	-0.0024	0.071	0.48	Allergies, other	UKB-SAIGE	European	405217	injuries & poisonings	1
6	38672079	G	T	rs1781735	GLO1	0.98	0.002	0.1	0.48	Secondary malignant neoplasm of skin	UKB-SAIGE	European	370791	neoplasms	1
6	38672079	G	T	rs1781735	GLO1	0.98	0.00099	0.05	0.48	Benign neoplasm of brain and other parts of nervous system	UKB-SAIGE	European	408067	neoplasms	1
6	38672079	G	T	rs1781735	GLO1	0.98	-0.0014	0.072	0.48	Other and unspecified coagulation defects	UKB-SAIGE	European	406668	hematopoietic	1
6	38672079	G	T	rs1781735	GLO1	0.98	0.0023	0.079	0.48	Sexual and gender identity disorders	UKB-SAIGE	European	365798	mental disorders	1
6	38672079	G	T	rs1781735	GLO1	0.98	0.00038	0.013	0.48	Other peripheral nerve disorders	UKB-SAIGE	European	406659	neurological	1
6	38672079	G	T	rs1781735	GLO1	0.98	-0.0013	0.051	0.48	Prurigo and Lichen	UKB-SAIGE	European	403451	dermatologic	1
6	38672079	G	T	rs1781735	GLO1	0.98	-0.0012	0.041	0.48	Neuralgia, neuritis, and radiculitis NOS	UKB-SAIGE	European	406662	symptoms	1
6	38672079	G	T	rs1781735	GLO1	0.98	0.00038	0.015	0.48	Syncope and collapse	UKB-SAIGE	European	408961	symptoms	1
6	38672079	G	T	rs1781735	GLO1	0.98	-0.0038	0.13	0.48	Abnormal results of other function studies (bladder, pancreas, placenta, spleen, etc)	UKB-SAIGE	European	408961	symptoms	1
6	38672079	G	T	rs1781735	GLO1	0.99	-0.00018	0.029	0.48	Infection/inflammation of internal prosthetic device; implant; and graft	UKB-SAIGE	European	404828	infectious diseases	1
6	38672079	G	T	rs1781735	GLO1	0.99	-0.0024	0.19	0.48	Cancer of intrathoracic organs	UKB-SAIGE	European	406283	neoplasms	1
6	38672079	G	T	rs1781735	GLO1	0.99	0.00015	0.013	0.48	Skin cancer	UKB-SAIGE	European	408823	neoplasms	1
6	38672079	G	T	rs1781735	GLO1	0.99	-0.00032	0.021	0.48	Lipoma of skin and subcutaneous tissue	UKB-SAIGE	European	406224	neoplasms	1
6	38672079	G	T	rs1781735	GLO1	0.99	-0.00071	0.052	0.48	Corneal opacity and other disorders of cornea	UKB-SAIGE	European	398493	sense organs	1
6	38672079	G	T	rs1781735	GLO1	0.99	0.00026	0.044	0.48	Open-angle glaucoma	UKB-SAIGE	European	398804	sense organs	1
6	38672079	G	T	rs1781735	GLO1	0.99	0.0012	0.19	0.48	Optic atrophy	UKB-SAIGE	European	401303	sense organs	1
6	38672079	G	T	rs1781735	GLO1	0.99	0.0017	0.15	0.48	Pseudomonal pneumonia	UKB-SAIGE	European	398629	respiratory	1
6	38672079	G	T	rs1781735	GLO1	0.99	5.9e-05	0.0099	0.48	Gastrointestinal hemorrhage	UKB-SAIGE	European	406294	digestive	1
6	38672079	G	T	rs1781735	GLO1	1	-0.00063	0.12	0.48	Malignant neoplasm of other urinary organs	UKB-SAIGE	European	404927	neoplasms	1
6	38672079	G	T	rs1781735	GLO1	1	0.00082	0.18	0.48	Other hemoglobinopathies	UKB-SAIGE	European	390083	hematopoietic	1
6	38672079	G	T	rs1781735	GLO1	1	-8.7e-05	0.083	0.48	Polycythemia, secondary	UKB-SAIGE	European	401044	hematopoietic	1
6	38672079	G	T	rs1781735	GLO1	1	0.00024	0.097	0.48	Corneal dystrophy	UKB-SAIGE	European	397973	sense organs	1
6	38672079	G	T	rs1781735	GLO1	1	7.1e-05	0.03	0.48	Tachycardia NOS	UKB-SAIGE	European	383112	circulatory system	1
6	38672079	G	T	rs1781735	GLO1	1	0.00022	0.06	0.48	Arterial embolism and thrombosis of lower extremity artery	UKB-SAIGE	European	401152	circulatory system	1
6	38672079	G	T	rs1781735	GLO1	1	-4.6e-06	0.011	0.48	Symptoms involving digestive system	UKB-SAIGE	European	350760	digestive	1
6	38672079	G	T	rs1781735	GLO1	1	1.6e-05	0.024	0.48	Mucous polyp of cervix	UKB-SAIGE	European	399834	genitourinary	1

## Sheet: Table S5
Supplementary Table S5 - PheWAS results for GLO1(rs4746).
chr	position	nea	ea	SNP	gene	pval	beta	se	eaf	trait	consortium	population	sample_size	category	p-adjusted
6	38650628	T	G	rs4746	GLO1	0.00013	-0.16	0.043	0.46	Other cerebral degenerations	UKB-SAIGE	European	396321	neurological	0.18213
6	38650628	T	G	rs4746	GLO1	0.00041	0.26	0.074	0.46	Disorders of bilirubin excretion	UKB-SAIGE	European	407902	endocrine/metabolic	0.57441
6	38650628	T	G	rs4746	GLO1	0.00043	-0.074	0.021	0.46	Neurological disorders	UKB-SAIGE	European	407038	mental disorders	0.60243
6	38650628	T	G	rs4746	GLO1	0.00083	-0.21	0.064	0.46	Hydrocephalus	UKB-SAIGE	European	395707	neurological	1
6	38650628	T	G	rs4746	GLO1	0.001	0.055	0.017	0.46	Iron deficiency anemias, unspecified or not due to blood loss	UKB-SAIGE	European	397440	hematopoietic	1
6	38650628	T	G	rs4746	GLO1	0.0014	-0.33	0.1	0.46	Vascular dementia	UKB-SAIGE	European	402572	mental disorders	1
6	38650628	T	G	rs4746	GLO1	0.0016	0.051	0.016	0.46	Iron deficiency anemias	UKB-SAIGE	European	397813	hematopoietic	1
6	38650628	T	G	rs4746	GLO1	0.0019	0.28	0.089	0.46	Hypermetropia	UKB-SAIGE	European	406783	sense organs	1
6	38650628	T	G	rs4746	GLO1	0.002	-0.087	0.028	0.46	Respiratory failure, insufficiency, arrest	UKB-SAIGE	European	399976	respiratory	1
6	38650628	T	G	rs4746	GLO1	0.0023	-0.29	0.096	0.46	Acute pericarditis	UKB-SAIGE	European	405999	circulatory system	1
6	38650628	T	G	rs4746	GLO1	0.0028	-0.31	0.1	0.46	Abnormal findings on study of brain and/or nervous system	UKB-SAIGE	European	395402	neurological	1
6	38650628	T	G	rs4746	GLO1	0.0029	-0.14	0.046	0.46	Dementias	UKB-SAIGE	European	403339	mental disorders	1
6	38650628	T	G	rs4746	GLO1	0.0034	-0.35	0.12	0.46	Nonspecific abnormal findings on radiological and other examination of skull and head	UKB-SAIGE	European	395353	neurological	1
6	38650628	T	G	rs4746	GLO1	0.0037	-0.092	0.032	0.46	Respiratory failure	UKB-SAIGE	European	399429	respiratory	1
6	38650628	T	G	rs4746	GLO1	0.0055	0.064	0.023	0.46	Other retinal disorders	UKB-SAIGE	European	400726	sense organs	1
6	38650628	T	G	rs4746	GLO1	0.007	-0.079	0.029	0.46	Acquired absence of breast	UKB-SAIGE	European	389981	neoplasms	1
6	38650628	T	G	rs4746	GLO1	0.0074	-0.28	0.1	0.46	Wegener's granulomatosis	UKB-SAIGE	European	400781	circulatory system	1
6	38650628	T	G	rs4746	GLO1	0.008	-0.093	0.035	0.46	Other chronic nonalcoholic liver disease	UKB-SAIGE	European	401719	digestive	1
6	38650628	T	G	rs4746	GLO1	0.0085	-0.41	0.15	0.46	Specific nonpsychotic mental disorders due to brain damage	UKB-SAIGE	European	402468	mental disorders	1
6	38650628	T	G	rs4746	GLO1	0.009	-0.2	0.076	0.46	Encephalitis	UKB-SAIGE	European	408233	neurological	1
6	38650628	T	G	rs4746	GLO1	0.0093	-0.18	0.071	0.46	Alzheimer's disease	UKB-SAIGE	European	402787	mental disorders	1
6	38650628	T	G	rs4746	GLO1	0.011	-0.32	0.12	0.46	Hypertrophic obstructive cardiomyopathy	UKB-SAIGE	European	405910	circulatory system	1
6	38650628	T	G	rs4746	GLO1	0.011	-0.21	0.082	0.46	Other alveolar and parietoalveolar pneumonopathy	UKB-SAIGE	European	397711	respiratory	1
6	38650628	T	G	rs4746	GLO1	0.013	-0.1	0.041	0.46	Primary/intrinsic cardiomyopathies	UKB-SAIGE	European	406987	circulatory system	1
6	38650628	T	G	rs4746	GLO1	0.015	0.1	0.043	0.46	Other benign neoplasm of connective and other soft tissue	UKB-SAIGE	European	402723	neoplasms	1
6	38650628	T	G	rs4746	GLO1	0.015	0.13	0.054	0.46	Symptoms of the muscles	UKB-SAIGE	European	408961	symptoms	1
6	38650628	T	G	rs4746	GLO1	0.016	-0.41	0.17	0.46	Viral hepatitis A	UKB-SAIGE	European	403385	infectious diseases	1
6	38650628	T	G	rs4746	GLO1	0.016	-0.13	0.052	0.46	Noninflammatory disorders of ovary, fallopian tube, and broad ligament	UKB-SAIGE	European	400359	genitourinary	1
6	38650628	T	G	rs4746	GLO1	0.017	0.42	0.18	0.46	Effects of heat, cold and air pressure	UKB-SAIGE	European	408961	injuries & poisonings	1
6	38650628	T	G	rs4746	GLO1	0.018	0.14	0.058	0.46	Pancreatic cancer	UKB-SAIGE	European	393961	neoplasms	1
6	38650628	T	G	rs4746	GLO1	0.019	-0.11	0.048	0.46	Abdominal aortic aneurysm	UKB-SAIGE	European	401498	circulatory system	1
6	38650628	T	G	rs4746	GLO1	0.019	-0.047	0.02	0.46	Fracture of radius and ulna	UKB-SAIGE	European	393011	injuries & poisonings	1
6	38650628	T	G	rs4746	GLO1	0.021	0.38	0.16	0.46	Type 1 diabetes with renal manifestations	UKB-SAIGE	European	388832	endocrine/metabolic	1
6	38650628	T	G	rs4746	GLO1	0.021	-0.24	0.1	0.46	Mild cognitive impairment	UKB-SAIGE	European	402574	mental disorders	1
6	38650628	T	G	rs4746	GLO1	0.021	-0.11	0.048	0.46	Abnormal involuntary movements	UKB-SAIGE	European	407105	neurological	1
6	38650628	T	G	rs4746	GLO1	0.022	-0.12	0.054	0.46	Memory loss	UKB-SAIGE	European	403083	mental disorders	1
6	38650628	T	G	rs4746	GLO1	0.023	0.069	0.03	0.46	Degeneration of macula and posterior pole of retina	UKB-SAIGE	European	399050	sense organs	1
6	38650628	T	G	rs4746	GLO1	0.023	-0.036	0.016	0.46	Fracture of upper limb	UKB-SAIGE	European	396286	injuries & poisonings	1
6	38650628	T	G	rs4746	GLO1	0.024	-0.28	0.12	0.46	Bone cancer	UKB-SAIGE	European	408665	neoplasms	1
6	38650628	T	G	rs4746	GLO1	0.024	0.27	0.12	0.46	Exophthalmos	UKB-SAIGE	European	391567	endocrine/metabolic	1
6	38650628	T	G	rs4746	GLO1	0.024	-0.3	0.13	0.46	Nerve plexus lesions	UKB-SAIGE	European	394181	neurological	1
6	38650628	T	G	rs4746	GLO1	0.025	0.068	0.03	0.46	Macular degeneration (senile) of retina NOS	UKB-SAIGE	European	399047	sense organs	1
6	38650628	T	G	rs4746	GLO1	0.025	-0.12	0.053	0.46	Blindness and low vision	UKB-SAIGE	European	407253	sense organs	1
6	38650628	T	G	rs4746	GLO1	0.026	-0.068	0.03	0.46	Altered mental status	UKB-SAIGE	European	404572	mental disorders	1
6	38650628	T	G	rs4746	GLO1	0.026	-0.052	0.024	0.46	Known or suspected fetal abnormality affecting management of mother	UKB-SAIGE	European	408961	pregnancy complications	1
6	38650628	T	G	rs4746	GLO1	0.027	-0.059	0.027	0.46	Viral infection	UKB-SAIGE	European	406122	infectious diseases	1
6	38650628	T	G	rs4746	GLO1	0.028	-0.089	0.04	0.46	Cardiomyopathy	UKB-SAIGE	European	407026	circulatory system	1
6	38650628	T	G	rs4746	GLO1	0.029	0.13	0.059	0.46	Meniere's disease	UKB-SAIGE	European	403405	sense organs	1
6	38650628	T	G	rs4746	GLO1	0.029	-0.096	0.044	0.46	Abnormal heart sounds	UKB-SAIGE	European	403470	circulatory system	1
6	38650628	T	G	rs4746	GLO1	0.029	-0.03	0.014	0.46	Varicose veins of lower extremity	UKB-SAIGE	European	381289	circulatory system	1
6	38650628	T	G	rs4746	GLO1	0.031	0.2	0.094	0.46	Congenital anomalies of intestine	UKB-SAIGE	European	406959	congenital anomalies	1
6	38650628	T	G	rs4746	GLO1	0.031	0.18	0.086	0.46	Open wound or laceration of eye or eyelid	UKB-SAIGE	European	400699	injuries & poisonings	1
6	38650628	T	G	rs4746	GLO1	0.031	0.12	0.054	0.46	Adverse drug events and drug allergies	UKB-SAIGE	European	382492	injuries & poisonings	1
6	38650628	T	G	rs4746	GLO1	0.032	-0.073	0.034	0.46	Respiratory insufficiency	UKB-SAIGE	European	399160	respiratory	1
6	38650628	T	G	rs4746	GLO1	0.032	-0.076	0.036	0.46	Malposition and malpresentation of fetus or obstruction	UKB-SAIGE	European	407714	digestive	1
6	38650628	T	G	rs4746	GLO1	0.032	-0.2	0.091	0.46	Other specified erythematous conditions	UKB-SAIGE	European	402916	dermatologic	1
6	38650628	T	G	rs4746	GLO1	0.032	0.18	0.085	0.46	Poisoning by agents primarily affecting the cardiovascular system	UKB-SAIGE	European	382077	injuries & poisonings	1
6	38650628	T	G	rs4746	GLO1	0.033	0.025	0.012	0.46	Noninfectious gastroenteritis	UKB-SAIGE	European	350530	digestive	1
6	38650628	T	G	rs4746	GLO1	0.036	0.16	0.075	0.46	Glucocorticoid deficiency	UKB-SAIGE	European	405747	endocrine/metabolic	1
6	38650628	T	G	rs4746	GLO1	0.036	-0.16	0.077	0.46	Multiple gestation	UKB-SAIGE	European	408961	pregnancy complications	1
6	38650628	T	G	rs4746	GLO1	0.036	0.074	0.035	0.46	Genitourinary congenital anomalies	UKB-SAIGE	European	408326	congenital anomalies	1
6	38650628	T	G	rs4746	GLO1	0.037	-0.11	0.053	0.46	Agorophobia, social phobia, and panic disorder	UKB-SAIGE	European	366185	mental disorders	1
6	38650628	T	G	rs4746	GLO1	0.037	0.062	0.03	0.46	Carbuncle and furuncle	UKB-SAIGE	European	399937	dermatologic	1
6	38650628	T	G	rs4746	GLO1	0.039	-0.082	0.04	0.46	Pericarditis	UKB-SAIGE	European	407052	circulatory system	1
6	38650628	T	G	rs4746	GLO1	0.04	-0.056	0.027	0.46	Cholecystitis without cholelithiasis	UKB-SAIGE	European	394068	digestive	1
6	38650628	T	G	rs4746	GLO1	0.041	0.25	0.12	0.46	Viral hepatitis B	UKB-SAIGE	European	403448	infectious diseases	1
6	38650628	T	G	rs4746	GLO1	0.041	-0.38	0.19	0.46	Cancer of of nasal cavities	UKB-SAIGE	European	406878	neoplasms	1
6	38650628	T	G	rs4746	GLO1	0.041	-0.065	0.032	0.46	Carditis	UKB-SAIGE	European	407799	circulatory system	1
6	38650628	T	G	rs4746	GLO1	0.041	0.088	0.043	0.46	Voice disturbance	UKB-SAIGE	European	391131	respiratory	1
6	38650628	T	G	rs4746	GLO1	0.041	-0.28	0.14	0.46	Inflammatory conditions of jaw	UKB-SAIGE	European	398246	digestive	1
6	38650628	T	G	rs4746	GLO1	0.041	0.18	0.089	0.46	Primary biliary cirrhosis	UKB-SAIGE	European	400309	digestive	1
6	38650628	T	G	rs4746	GLO1	0.042	0.15	0.074	0.46	Adrenal hypofunction	UKB-SAIGE	European	405750	endocrine/metabolic	1
6	38650628	T	G	rs4746	GLO1	0.043	0.22	0.11	0.46	Psychosis	UKB-SAIGE	European	365647	mental disorders	1
6	38650628	T	G	rs4746	GLO1	0.045	-0.027	0.014	0.46	Malignant neoplasm of female breast	UKB-SAIGE	European	400423	neoplasms	1
6	38650628	T	G	rs4746	GLO1	0.045	-0.054	0.027	0.46	Abnormal movement	UKB-SAIGE	European	408961	neurological	1
6	38650628	T	G	rs4746	GLO1	0.045	0.2	0.1	0.46	Chronic osteomyelitis	UKB-SAIGE	European	366015	musculoskeletal	1
6	38650628	T	G	rs4746	GLO1	0.045	-0.13	0.065	0.46	Osteochondropathies	UKB-SAIGE	European	391513	musculoskeletal	1
6	38650628	T	G	rs4746	GLO1	0.046	0.28	0.14	0.46	Cushing's syndrome	UKB-SAIGE	European	405489	endocrine/metabolic	1
6	38650628	T	G	rs4746	GLO1	0.046	0.25	0.13	0.46	Somatoform disorder	UKB-SAIGE	European	365600	mental disorders	1
6	38650628	T	G	rs4746	GLO1	0.046	-0.11	0.056	0.46	Disorders of esophageal motility	UKB-SAIGE	European	369914	digestive	1
6	38650628	T	G	rs4746	GLO1	0.047	0.11	0.054	0.46	Other specified benign mammary dysplasias	UKB-SAIGE	European	402442	genitourinary	1
6	38650628	T	G	rs4746	GLO1	0.047	-0.087	0.044	0.46	Kyphoscoliosis and scoliosis	UKB-SAIGE	European	395977	musculoskeletal	1
6	38650628	T	G	rs4746	GLO1	0.048	0.26	0.13	0.46	Neoplasm of uncertain behavior of breast	UKB-SAIGE	European	388664	neoplasms	1
6	38650628	T	G	rs4746	GLO1	0.049	-0.067	0.034	0.46	Regional enteritis	UKB-SAIGE	European	336526	digestive	1
6	38650628	T	G	rs4746	GLO1	0.049	-0.083	0.042	0.46	Polymyalgia Rheumatica	UKB-SAIGE	European	408961	musculoskeletal	1
6	38650628	T	G	rs4746	GLO1	0.05	-0.14	0.073	0.46	Chronic pain	UKB-SAIGE	European	408572	neurological	1
6	38650628	T	G	rs4746	GLO1	0.052	-0.15	0.078	0.46	Visual field defects	UKB-SAIGE	European	405988	sense organs	1
6	38650628	T	G	rs4746	GLO1	0.052	-0.026	0.013	0.46	Varicose veins	UKB-SAIGE	European	381764	circulatory system	1
6	38650628	T	G	rs4746	GLO1	0.052	0.071	0.037	0.46	Cholelithiasis with acute cholecystitis	UKB-SAIGE	European	392820	digestive	1
6	38650628	T	G	rs4746	GLO1	0.053	-0.17	0.087	0.46	Impaired fasting glucose	UKB-SAIGE	European	389021	endocrine/metabolic	1
6	38650628	T	G	rs4746	GLO1	0.053	0.078	0.04	0.46	Diseases and other conditions of the tongue	UKB-SAIGE	European	404559	digestive	1
6	38650628	T	G	rs4746	GLO1	0.055	-0.11	0.059	0.46	Pneumonitis due to inhalation of food or vomitus	UKB-SAIGE	European	397997	respiratory	1
6	38650628	T	G	rs4746	GLO1	0.056	0.2	0.1	0.46	Peripheral retinal degenerations	UKB-SAIGE	European	397042	sense organs	1
6	38650628	T	G	rs4746	GLO1	0.057	-0.025	0.013	0.46	Breast cancer [female]	UKB-SAIGE	European	401220	neoplasms	1
6	38650628	T	G	rs4746	GLO1	0.057	0.022	0.012	0.46	Allergy/adverse effect of penicillin	UKB-SAIGE	European	397887	injuries & poisonings	1
6	38650628	T	G	rs4746	GLO1	0.059	-0.22	0.12	0.46	Hypoparathyroidism	UKB-SAIGE	European	405528	endocrine/metabolic	1
6	38650628	T	G	rs4746	GLO1	0.059	-0.049	0.026	0.46	Dental caries	UKB-SAIGE	European	401187	digestive	1
6	38650628	T	G	rs4746	GLO1	0.06	0.088	0.047	0.46	Strabismus (not specified as paralytic)	UKB-SAIGE	European	402163	sense organs	1
6	38650628	T	G	rs4746	GLO1	0.06	-0.048	0.026	0.46	Diseases of hard tissues of teeth	UKB-SAIGE	European	401227	digestive	1
6	38650628	T	G	rs4746	GLO1	0.06	0.034	0.018	0.46	Symptoms involving female genital tract	UKB-SAIGE	European	406197	genitourinary	1
6	38650628	T	G	rs4746	GLO1	0.06	-0.078	0.041	0.46	Late pregnancy and failed induction	UKB-SAIGE	European	408961	pregnancy complications	1
6	38650628	T	G	rs4746	GLO1	0.061	0.071	0.038	0.46	Disorders of other cranial nerves	UKB-SAIGE	European	395460	neurological	1
6	38650628	T	G	rs4746	GLO1	0.061	-0.3	0.16	0.46	Mastodynia	UKB-SAIGE	European	407055	genitourinary	1
6	38650628	T	G	rs4746	GLO1	0.062	0.19	0.1	0.46	Symptoms involving cardiovascular system	UKB-SAIGE	European	403032	circulatory system	1
6	38650628	T	G	rs4746	GLO1	0.064	0.058	0.031	0.46	Renal colic	UKB-SAIGE	European	403060	genitourinary	1
6	38650628	T	G	rs4746	GLO1	0.066	0.024	0.013	0.46	Urinary tract infection	UKB-SAIGE	European	392427	genitourinary	1
6	38650628	T	G	rs4746	GLO1	0.066	-0.34	0.18	0.46	Osteochondritis dissecans	UKB-SAIGE	European	391100	musculoskeletal	1
6	38650628	T	G	rs4746	GLO1	0.067	0.21	0.12	0.46	Generalized anxiety disorder	UKB-SAIGE	European	365626	mental disorders	1
6	38650628	T	G	rs4746	GLO1	0.067	0.093	0.051	0.46	Pruritus and related conditions	UKB-SAIGE	European	408961	dermatologic	1
6	38650628	T	G	rs4746	GLO1	0.068	0.087	0.048	0.46	Facial nerve disorders [CN7]	UKB-SAIGE	European	394947	neurological	1
6	38650628	T	G	rs4746	GLO1	0.068	0.058	0.032	0.46	Acute and chronic tonsillitis	UKB-SAIGE	European	392058	respiratory	1
6	38650628	T	G	rs4746	GLO1	0.068	-0.053	0.029	0.46	Disturbances in tooth eruption	UKB-SAIGE	European	400500	digestive	1
6	38650628	T	G	rs4746	GLO1	0.068	-0.33	0.18	0.46	Disturbance of salivary secretion	UKB-SAIGE	European	403386	digestive	1
6	38650628	T	G	rs4746	GLO1	0.068	-0.075	0.041	0.46	Placenta previa and abruptio placenta	UKB-SAIGE	European	402220	pregnancy complications	1
6	38650628	T	G	rs4746	GLO1	0.069	0.11	0.062	0.46	Umbilical cord complications during labor and delivery	UKB-SAIGE	European	401570	pregnancy complications	1
6	38650628	T	G	rs4746	GLO1	0.07	-0.053	0.029	0.46	Cancer of bladder	UKB-SAIGE	European	407223	neoplasms	1
6	38650628	T	G	rs4746	GLO1	0.07	0.048	0.027	0.46	Noninflammatory disorders of cervix	UKB-SAIGE	European	402513	genitourinary	1
6	38650628	T	G	rs4746	GLO1	0.071	-0.045	0.025	0.46	Visual disturbances	UKB-SAIGE	European	408961	sense organs	1
6	38650628	T	G	rs4746	GLO1	0.071	0.21	0.12	0.46	Corneal ulcer	UKB-SAIGE	European	399447	sense organs	1
6	38650628	T	G	rs4746	GLO1	0.071	0.26	0.14	0.46	Nonrheumatic pulmonary valve disorders	UKB-SAIGE	European	402518	circulatory system	1
6	38650628	T	G	rs4746	GLO1	0.072	-0.032	0.018	0.46	Pleurisy; pleural effusion	UKB-SAIGE	European	403859	respiratory	1
6	38650628	T	G	rs4746	GLO1	0.072	-0.18	0.098	0.46	Juvenile osteochondrosis	UKB-SAIGE	European	391248	musculoskeletal	1
6	38650628	T	G	rs4746	GLO1	0.073	0.14	0.077	0.46	Other specified congenital anomalies of kidney	UKB-SAIGE	European	407069	congenital anomalies	1
6	38650628	T	G	rs4746	GLO1	0.074	0.11	0.06	0.46	Infection of the eye	UKB-SAIGE	European	399866	sense organs	1
6	38650628	T	G	rs4746	GLO1	0.075	-0.069	0.039	0.46	Other disorders of arteries and arterioles	UKB-SAIGE	European	401928	circulatory system	1
6	38650628	T	G	rs4746	GLO1	0.076	-0.098	0.055	0.46	Carcinoma in situ of skin	UKB-SAIGE	European	395738	neoplasms	1
6	38650628	T	G	rs4746	GLO1	0.076	-0.035	0.02	0.46	Congestive heart failure; nonhypertensive	UKB-SAIGE	European	408249	circulatory system	1
6	38650628	T	G	rs4746	GLO1	0.076	-0.24	0.14	0.46	Toxic erythema	UKB-SAIGE	European	402781	dermatologic	1
6	38650628	T	G	rs4746	GLO1	0.076	-0.14	0.081	0.46	Open wound of neck	UKB-SAIGE	European	400732	injuries & poisonings	1
6	38650628	T	G	rs4746	GLO1	0.077	-0.29	0.17	0.46	Acute (transverse) myelitis	UKB-SAIGE	European	407962	neurological	1
6	38650628	T	G	rs4746	GLO1	0.077	-0.051	0.029	0.46	Disorders of tooth development	UKB-SAIGE	European	400585	digestive	1
6	38650628	T	G	rs4746	GLO1	0.079	0.22	0.12	0.46	Iatrogenic endocrine disorders	UKB-SAIGE	European	405519	endocrine/metabolic	1
6	38650628	T	G	rs4746	GLO1	0.08	-0.15	0.087	0.46	Disorders of the autonomic nervous system	UKB-SAIGE	European	395475	neurological	1
6	38650628	T	G	rs4746	GLO1	0.082	-0.26	0.15	0.46	Abnormality of red blood cells	UKB-SAIGE	European	401465	hematopoietic	1
6	38650628	T	G	rs4746	GLO1	0.082	0.25	0.14	0.46	Separation of retinal layers	UKB-SAIGE	European	396958	sense organs	1
6	38650628	T	G	rs4746	GLO1	0.082	-0.072	0.041	0.46	Periapical abscess	UKB-SAIGE	European	399313	digestive	1
6	38650628	T	G	rs4746	GLO1	0.084	-0.023	0.013	0.46	Breast cancer	UKB-SAIGE	European	401447	neoplasms	1
6	38650628	T	G	rs4746	GLO1	0.085	0.12	0.071	0.46	Sinoatrial node dysfunction (Bradycardia)	UKB-SAIGE	European	381322	circulatory system	1
6	38650628	T	G	rs4746	GLO1	0.085	0.19	0.11	0.46	Urinary obstruction	UKB-SAIGE	European	385094	genitourinary	1
6	38650628	T	G	rs4746	GLO1	0.085	-0.1	0.061	0.46	Aseptic necrosis of bone	UKB-SAIGE	European	391583	musculoskeletal	1
6	38650628	T	G	rs4746	GLO1	0.086	0.23	0.13	0.46	Posttraumatic stress disorder	UKB-SAIGE	European	365589	mental disorders	1
6	38650628	T	G	rs4746	GLO1	0.086	0.33	0.19	0.46	Arterial dissection	UKB-SAIGE	European	400650	circulatory system	1
6	38650628	T	G	rs4746	GLO1	0.087	0.1	0.061	0.46	Other specified osteoporosis	UKB-SAIGE	European	401811	musculoskeletal	1
6	38650628	T	G	rs4746	GLO1	0.088	0.076	0.045	0.46	Crushing or internal injury to organs	UKB-SAIGE	European	408961	injuries & poisonings	1
6	38650628	T	G	rs4746	GLO1	0.088	-0.051	0.03	0.46	Cancer of other lymphoid, histiocytic tissue	UKB-SAIGE	European	406736	neoplasms	1
6	38650628	T	G	rs4746	GLO1	0.088	0.091	0.054	0.46	Aneurysm and dissection of heart	UKB-SAIGE	European	377801	circulatory system	1
6	38650628	T	G	rs4746	GLO1	0.088	-0.25	0.15	0.46	Open wound of finger(s)	UKB-SAIGE	European	400517	injuries & poisonings	1
6	38650628	T	G	rs4746	GLO1	0.09	-0.052	0.03	0.46	Abnormal sputum	UKB-SAIGE	European	408961	respiratory	1
6	38650628	T	G	rs4746	GLO1	0.09	0.2	0.12	0.46	Arthropathy associated with other disorders classified elsewhere	UKB-SAIGE	European	365970	musculoskeletal	1
6	38650628	T	G	rs4746	GLO1	0.09	-0.023	0.013	0.46	Nausea and vomiting	UKB-SAIGE	European	408961	symptoms	1
6	38650628	T	G	rs4746	GLO1	0.091	-0.054	0.032	0.46	Congestive heart failure (CHF) NOS	UKB-SAIGE	European	404865	circulatory system	1
6	38650628	T	G	rs4746	GLO1	0.091	0.036	0.021	0.46	Other local infections of skin and subcutaneous tissue	UKB-SAIGE	European	402155	dermatologic	1
6	38650628	T	G	rs4746	GLO1	0.092	0.058	0.035	0.46	Psoriasis vulgaris	UKB-SAIGE	European	399883	dermatologic	1
6	38650628	T	G	rs4746	GLO1	0.092	0.12	0.074	0.46	Lower gastrointestinal congenital anomalies	UKB-SAIGE	European	407094	congenital anomalies	1
6	38650628	T	G	rs4746	GLO1	0.093	0.067	0.04	0.46	Hypertrophy of female genital organs	UKB-SAIGE	European	397659	genitourinary	1
6	38650628	T	G	rs4746	GLO1	0.093	-0.035	0.021	0.46	Miscarriage; stillbirth	UKB-SAIGE	European	406409	pregnancy complications	1
6	38650628	T	G	rs4746	GLO1	0.094	0.054	0.032	0.46	Bladder neck obstruction	UKB-SAIGE	European	396679	genitourinary	1
6	38650628	T	G	rs4746	GLO1	0.094	0.098	0.058	0.46	Chronic fatigue syndrome	UKB-SAIGE	European	406125	symptoms	1
6	38650628	T	G	rs4746	GLO1	0.095	0.12	0.069	0.46	Peptic ulcer, site unspecified	UKB-SAIGE	European	401950	digestive	1
6	38650628	T	G	rs4746	GLO1	0.095	0.079	0.048	0.46	Jaundice (not of newborn)	UKB-SAIGE	European	400952	digestive	1
6	38650628	T	G	rs4746	GLO1	0.095	0.12	0.069	0.46	Chronic inflammatory pelvic disease	UKB-SAIGE	European	400180	genitourinary	1
6	38650628	T	G	rs4746	GLO1	0.095	0.19	0.11	0.46	Premenstrual tension syndromes	UKB-SAIGE	European	378016	genitourinary	1
6	38650628	T	G	rs4746	GLO1	0.096	-0.12	0.07	0.46	Cerebral degeneration, unspecified	UKB-SAIGE	European	395625	neurological	1
6	38650628	T	G	rs4746	GLO1	0.096	0.023	0.014	0.46	Back pain	UKB-SAIGE	European	408961	symptoms	1
6	38650628	T	G	rs4746	GLO1	0.097	-0.28	0.17	0.46	Viral pneumonia	UKB-SAIGE	European	398609	respiratory	1
6	38650628	T	G	rs4746	GLO1	0.098	-0.051	0.031	0.46	Malignant neoplasm of bladder	UKB-SAIGE	European	406942	neoplasms	1
6	38650628	T	G	rs4746	GLO1	0.098	-0.062	0.037	0.46	Hypopotassemia	UKB-SAIGE	European	402936	endocrine/metabolic	1
6	38650628	T	G	rs4746	GLO1	0.098	0.13	0.077	0.46	Other and unspecified disorders of the nervous system	UKB-SAIGE	European	395545	neurological	1
6	38650628	T	G	rs4746	GLO1	0.099	0.061	0.037	0.46	Strabismus and other disorders of binocular eye movements	UKB-SAIGE	European	402687	sense organs	1
6	38650628	T	G	rs4746	GLO1	0.1	0.13	0.082	0.46	Other signs and symptoms involving emotional state	UKB-SAIGE	European	408961	symptoms	1
6	38650628	T	G	rs4746	GLO1	0.1	-0.068	0.042	0.46	Acid-base balance disorder	UKB-SAIGE	European	402667	endocrine/metabolic	1
6	38650628	T	G	rs4746	GLO1	0.1	0.13	0.077	0.46	Personality disorders	UKB-SAIGE	European	365812	mental disorders	1
6	38650628	T	G	rs4746	GLO1	0.1	-0.2	0.12	0.46	Cerebral cysts	UKB-SAIGE	European	395345	neurological	1
6	38650628	T	G	rs4746	GLO1	0.1	0.069	0.042	0.46	Chronic tonsillitis and adenoiditis	UKB-SAIGE	European	391171	respiratory	1
6	38650628	T	G	rs4746	GLO1	0.1	0.057	0.035	0.46	Esophageal bleeding (varices/hemorrhage)	UKB-SAIGE	European	370947	digestive	1
6	38650628	T	G	rs4746	GLO1	0.1	-0.12	0.074	0.46	Kidney replaced by transpant	UKB-SAIGE	European	397971	genitourinary	1
6	38650628	T	G	rs4746	GLO1	0.1	0.037	0.022	0.46	Frequency of urination and polyuria	UKB-SAIGE	European	388967	genitourinary	1
6	38650628	T	G	rs4746	GLO1	0.1	0.037	0.023	0.46	Endometriosis	UKB-SAIGE	European	403810	genitourinary	1
6	38650628	T	G	rs4746	GLO1	0.1	0.031	0.019	0.46	stress incontinence, female	UKB-SAIGE	European	405433	genitourinary	1
6	38650628	T	G	rs4746	GLO1	0.1	-0.13	0.083	0.46	Other conditions or status of the mother complicating pregnancy, childbirth, or the puerperium	UKB-SAIGE	European	408961	pregnancy complications	1
6	38650628	T	G	rs4746	GLO1	0.1	-0.32	0.19	0.46	Complications of in utero procedures	UKB-SAIGE	European	408961	injuries & poisonings	1
6	38650628	T	G	rs4746	GLO1	0.1	-0.32	0.2	0.46	Seborrheic dermatitis	UKB-SAIGE	European	402725	dermatologic	1
6	38650628	T	G	rs4746	GLO1	0.1	0.049	0.03	0.46	Psoriasis	UKB-SAIGE	European	400436	dermatologic	1
6	38650628	T	G	rs4746	GLO1	0.1	0.048	0.03	0.46	Psoriasis and related disorders	UKB-SAIGE	European	400492	dermatologic	1
6	38650628	T	G	rs4746	GLO1	0.1	0.087	0.053	0.46	Digestive congenital anomalies	UKB-SAIGE	European	407433	congenital anomalies	1
6	38650628	T	G	rs4746	GLO1	0.11	-0.065	0.041	0.46	Other symptoms	UKB-SAIGE	European	408961	symptoms	1
6	38650628	T	G	rs4746	GLO1	0.11	-0.24	0.15	0.46	Cancer of other endocrine glands	UKB-SAIGE	European	407489	neoplasms	1
6	38650628	T	G	rs4746	GLO1	0.11	-0.19	0.12	0.46	Obsessive-compulsive disorders	UKB-SAIGE	European	365617	mental disorders	1
6	38650628	T	G	rs4746	GLO1	0.11	0.11	0.067	0.46	Generalized convulsive epilepsy	UKB-SAIGE	European	395657	neurological	1
6	38650628	T	G	rs4746	GLO1	0.11	0.16	0.1	0.46	Other disorders of ear	UKB-SAIGE	European	404764	sense organs	1
6	38650628	T	G	rs4746	GLO1	0.11	-0.049	0.031	0.46	Heartburn	UKB-SAIGE	European	371375	digestive	1
6	38650628	T	G	rs4746	GLO1	0.11	-0.056	0.035	0.46	Ileostomy status	UKB-SAIGE	European	336443	digestive	1
6	38650628	T	G	rs4746	GLO1	0.11	-0.034	0.021	0.46	Acute renal failure	UKB-SAIGE	European	402123	genitourinary	1
6	38650628	T	G	rs4746	GLO1	0.11	-0.031	0.019	0.46	Degenerative skin conditions and other dermatoses	UKB-SAIGE	European	404268	dermatologic	1
6	38650628	T	G	rs4746	GLO1	0.11	0.18	0.11	0.46	Difficulty in walking	UKB-SAIGE	European	402789	musculoskeletal	1
6	38650628	T	G	rs4746	GLO1	0.11	0.077	0.049	0.46	Congenital anomalies of urinary system	UKB-SAIGE	European	407585	congenital anomalies	1
6	38650628	T	G	rs4746	GLO1	0.12	-0.12	0.075	0.46	Thyroid cancer	UKB-SAIGE	European	407757	neoplasms	1
6	38650628	T	G	rs4746	GLO1	0.12	-0.21	0.14	0.46	Amyloidosis	UKB-SAIGE	European	408338	endocrine/metabolic	1
6	38650628	T	G	rs4746	GLO1	0.12	-0.068	0.044	0.46	Acidosis	UKB-SAIGE	European	402561	endocrine/metabolic	1
6	38650628	T	G	rs4746	GLO1	0.12	0.059	0.038	0.46	Other disorders of tympanic membrane	UKB-SAIGE	European	406252	sense organs	1
6	38650628	T	G	rs4746	GLO1	0.12	-0.043	0.028	0.46	Obstructive chronic bronchitis	UKB-SAIGE	European	378203	respiratory	1
6	38650628	T	G	rs4746	GLO1	0.12	-0.049	0.031	0.46	Hemoptysis	UKB-SAIGE	European	408867	respiratory	1
6	38650628	T	G	rs4746	GLO1	0.12	-0.033	0.021	0.46	Inflammatory bowel disease and other gastroenteritis and colitis	UKB-SAIGE	European	339311	digestive	1
6	38650628	T	G	rs4746	GLO1	0.12	0.054	0.035	0.46	Nonspecific abnormal findings in stool contents	UKB-SAIGE	European	386816	digestive	1
6	38650628	T	G	rs4746	GLO1	0.12	0.14	0.092	0.46	Male infertility and abnormal spermatozoa	UKB-SAIGE	European	389330	genitourinary	1
6	38650628	T	G	rs4746	GLO1	0.12	0.11	0.069	0.46	Vaginitis and vulvovaginitis	UKB-SAIGE	European	400185	genitourinary	1
6	38650628	T	G	rs4746	GLO1	0.12	-0.093	0.059	0.46	Cellulitis and abscess of fingers/toes	UKB-SAIGE	European	398201	dermatologic	1
6	38650628	T	G	rs4746	GLO1	0.12	-0.17	0.11	0.46	Other congenital anomalies of lower limb, including pelvic girdle	UKB-SAIGE	European	407993	congenital anomalies	1
6	38650628	T	G	rs4746	GLO1	0.12	-0.081	0.053	0.46	Fracture of pelvis	UKB-SAIGE	European	388487	injuries & poisonings	1
6	38650628	T	G	rs4746	GLO1	0.12	0.03	0.02	0.46	Hemorrhage or hematoma complicating a procedure	UKB-SAIGE	European	400258	injuries & poisonings	1
6	38650628	T	G	rs4746	GLO1	0.12	-0.099	0.063	0.46	Complication of colostomy or enterostomy	UKB-SAIGE	European	395431	injuries & poisonings	1
6	38650628	T	G	rs4746	GLO1	0.12	0.027	0.017	0.46	Poisoning by analgesics, antipyretics, and antirheumatics	UKB-SAIGE	European	388707	injuries & poisonings	1
6	38650628	T	G	rs4746	GLO1	0.13	0.085	0.056	0.46	Disorders of adrenal glands	UKB-SAIGE	European	406028	endocrine/metabolic	1
6	38650628	T	G	rs4746	GLO1	0.13	0.29	0.19	0.46	Deficiency anemias	UKB-SAIGE	European	390080	hematopoietic	1
6	38650628	T	G	rs4746	GLO1	0.13	-0.11	0.07	0.46	Anemia in neoplastic disease	UKB-SAIGE	European	390443	hematopoietic	1
6	38650628	T	G	rs4746	GLO1	0.13	-0.1	0.069	0.46	Primary thrombocytopenia	UKB-SAIGE	European	406701	hematopoietic	1
6	38650628	T	G	rs4746	GLO1	0.13	-0.095	0.063	0.46	Diseases of spleen	UKB-SAIGE	European	401890	hematopoietic	1
6	38650628	T	G	rs4746	GLO1	0.13	-0.032	0.021	0.46	Sleep apnea	UKB-SAIGE	European	408194	neurological	1
6	38650628	T	G	rs4746	GLO1	0.13	0.043	0.028	0.46	Cardiomegaly	UKB-SAIGE	European	404948	circulatory system	1
6	38650628	T	G	rs4746	GLO1	0.13	-0.038	0.025	0.46	Other specified cardiac dysrhythmias	UKB-SAIGE	European	384155	circulatory system	1
6	38650628	T	G	rs4746	GLO1	0.13	-0.037	0.024	0.46	Ventral hernia	UKB-SAIGE	European	365065	digestive	1
6	38650628	T	G	rs4746	GLO1	0.13	-0.049	0.032	0.46	Acute pancreatitis	UKB-SAIGE	European	408257	digestive	1
6	38650628	T	G	rs4746	GLO1	0.13	-0.064	0.042	0.46	Curvature of spine	UKB-SAIGE	European	396048	musculoskeletal	1
6	38650628	T	G	rs4746	GLO1	0.13	0.097	0.064	0.46	Contracture of joint	UKB-SAIGE	European	395403	musculoskeletal	1
6	38650628	T	G	rs4746	GLO1	0.13	0.15	0.1	0.46	Chromosomal anomalies and genetic disorders	UKB-SAIGE	European	408126	congenital anomalies	1
6	38650628	T	G	rs4746	GLO1	0.13	0.085	0.056	0.46	Myalgia and myositis unspecified	UKB-SAIGE	European	408961	symptoms	1
6	38650628	T	G	rs4746	GLO1	0.13	0.21	0.14	0.46	Toxic effect of other gases, fumes, or vapors	UKB-SAIGE	European	408469	injuries & poisonings	1
6	38650628	T	G	rs4746	GLO1	0.14	0.052	0.035	0.46	Streptococcus infection	UKB-SAIGE	European	395541	infectious diseases	1
6	38650628	T	G	rs4746	GLO1	0.14	-0.13	0.085	0.46	Chronic hepatitis	UKB-SAIGE	European	403593	infectious diseases	1
6	38650628	T	G	rs4746	GLO1	0.14	-0.017	0.011	0.46	Malignant neoplasm, other	UKB-SAIGE	European	386583	neoplasms	1
6	38650628	T	G	rs4746	GLO1	0.14	-0.045	0.031	0.46	Secondary malignancy of bone	UKB-SAIGE	European	372755	neoplasms	1
6	38650628	T	G	rs4746	GLO1	0.14	-0.15	0.11	0.46	Paranoid disorders	UKB-SAIGE	European	365655	mental disorders	1
6	38650628	T	G	rs4746	GLO1	0.14	-0.076	0.051	0.46	Pain	UKB-SAIGE	European	408961	symptoms	1
6	38650628	T	G	rs4746	GLO1	0.14	-0.21	0.14	0.46	Traumatic cataract	UKB-SAIGE	European	388711	sense organs	1
6	38650628	T	G	rs4746	GLO1	0.14	0.14	0.097	0.46	Conjunctivitis, infectious	UKB-SAIGE	European	399519	sense organs	1
6	38650628	T	G	rs4746	GLO1	0.14	0.075	0.05	0.46	Ill-defined descriptions and complications of heart disease	UKB-SAIGE	European	403630	circulatory system	1
6	38650628	T	G	rs4746	GLO1	0.14	-0.088	0.059	0.46	Vascular insufficiency of intestine	UKB-SAIGE	European	401171	circulatory system	1
6	38650628	T	G	rs4746	GLO1	0.14	-0.033	0.022	0.46	Intestinal obstruction without mention of hernia	UKB-SAIGE	European	338777	digestive	1
6	38650628	T	G	rs4746	GLO1	0.14	0.028	0.019	0.46	Other disorders of liver	UKB-SAIGE	European	405902	digestive	1
6	38650628	T	G	rs4746	GLO1	0.14	-0.043	0.029	0.46	Early or threatened labor; hemorrhage in early pregnancy	UKB-SAIGE	European	403504	pregnancy complications	1
6	38650628	T	G	rs4746	GLO1	0.14	0.091	0.062	0.46	Traumatic arthropathy	UKB-SAIGE	European	391985	injuries & poisonings	1
6	38650628	T	G	rs4746	GLO1	0.15	-0.064	0.045	0.46	Benign neoplasm of lip, oral cavity, and pharynx	UKB-SAIGE	European	407805	neoplasms	1
6	38650628	T	G	rs4746	GLO1	0.15	-0.092	0.064	0.46	Disorders involving the immune mechanism	UKB-SAIGE	European	408961	endocrine/metabolic	1
6	38650628	T	G	rs4746	GLO1	0.15	0.08	0.055	0.46	Delirium due to conditions classified elsewhere	UKB-SAIGE	European	403037	mental disorders	1
6	38650628	T	G	rs4746	GLO1	0.15	-0.046	0.032	0.46	Delirium dementia and amnestic and other cognitive disorders	UKB-SAIGE	European	404353	mental disorders	1
6	38650628	T	G	rs4746	GLO1	0.15	-0.048	0.034	0.46	Degenerative disease of the spinal cord	UKB-SAIGE	European	396998	neurological	1
6	38650628	T	G	rs4746	GLO1	0.15	0.11	0.075	0.46	Myopathy	UKB-SAIGE	European	407211	neurological	1
6	38650628	T	G	rs4746	GLO1	0.15	-0.057	0.04	0.46	Late effects of cerebrovascular disease	UKB-SAIGE	European	400280	circulatory system	1
6	38650628	T	G	rs4746	GLO1	0.15	-0.055	0.038	0.46	Aortic aneurysm	UKB-SAIGE	European	401969	circulatory system	1
6	38650628	T	G	rs4746	GLO1	0.15	0.013	0.0094	0.46	Asthma	UKB-SAIGE	European	401837	respiratory	1
6	38650628	T	G	rs4746	GLO1	0.15	0.075	0.053	0.46	Congenital anomalies of genital organs	UKB-SAIGE	European	407462	congenital anomalies	1
6	38650628	T	G	rs4746	GLO1	0.15	0.28	0.19	0.46	Open wound of hand except finger(s)	UKB-SAIGE	European	400479	injuries & poisonings	1
6	38650628	T	G	rs4746	GLO1	0.15	0.016	0.011	0.46	Poisoning by antibiotics	UKB-SAIGE	European	400227	injuries & poisonings	1
6	38650628	T	G	rs4746	GLO1	0.16	0.018	0.013	0.46	Bacterial infection NOS	UKB-SAIGE	European	406084	infectious diseases	1
6	38650628	T	G	rs4746	GLO1	0.16	-0.13	0.092	0.46	Asphyxia and hypoxemia	UKB-SAIGE	European	408961	respiratory	1
6	38650628	T	G	rs4746	GLO1	0.16	-0.098	0.069	0.46	Cancer of bone and connective tissue	UKB-SAIGE	European	408961	neoplasms	1
6	38650628	T	G	rs4746	GLO1	0.16	-0.032	0.023	0.46	Malignant neoplasm of testis	UKB-SAIGE	European	404769	neoplasms	1
6	38650628	T	G	rs4746	GLO1	0.16	-0.016	0.011	0.46	Cancer, suspected or other	UKB-SAIGE	European	387329	neoplasms	1
6	38650628	T	G	rs4746	GLO1	0.16	0.2	0.15	0.46	Diabetes insipidus	UKB-SAIGE	European	405479	endocrine/metabolic	1
6	38650628	T	G	rs4746	GLO1	0.16	0.1	0.072	0.46	Other conditions of brain, NOS	UKB-SAIGE	European	395595	neurological	1
6	38650628	T	G	rs4746	GLO1	0.16	0.072	0.051	0.46	Labyrinthitis	UKB-SAIGE	European	403594	sense organs	1
6	38650628	T	G	rs4746	GLO1	0.16	-0.042	0.03	0.46	Cardiac pacemaker in situ	UKB-SAIGE	European	383202	circulatory system	1
6	38650628	T	G	rs4746	GLO1	0.16	-0.13	0.092	0.46	Iatrogenic hypotension	UKB-SAIGE	European	388140	circulatory system	1
6	38650628	T	G	rs4746	GLO1	0.16	0.12	0.082	0.46	Glossitis	UKB-SAIGE	European	403623	digestive	1
6	38650628	T	G	rs4746	GLO1	0.16	0.046	0.033	0.46	Other abnormality of urination	UKB-SAIGE	European	386856	genitourinary	1
6	38650628	T	G	rs4746	GLO1	0.16	-0.077	0.054	0.46	Vaginal enterocele, congenital or acquired	UKB-SAIGE	European	397411	genitourinary	1
6	38650628	T	G	rs4746	GLO1	0.16	0.016	0.011	0.46	Disorders of menstruation and other abnormal bleeding from female genital tract	UKB-SAIGE	European	396437	genitourinary	1
6	38650628	T	G	rs4746	GLO1	0.16	0.15	0.11	0.46	Open wound of foot except toe(s) alone	UKB-SAIGE	European	400605	injuries & poisonings	1
6	38650628	T	G	rs4746	GLO1	0.16	-0.036	0.025	0.46	Effects radiation NOS	UKB-SAIGE	European	406425	injuries & poisonings	1
6	38650628	T	G	rs4746	GLO1	0.17	0.15	0.11	0.46	Mastoiditis & related conditions	UKB-SAIGE	European	405060	sense organs	1
6	38650628	T	G	rs4746	GLO1	0.17	-0.15	0.11	0.46	Other hypertrophic cardiomyopathy	UKB-SAIGE	European	405942	circulatory system	1
6	38650628	T	G	rs4746	GLO1	0.17	0.048	0.035	0.46	Abnormal findings on exam of gastrointestinal tract/ abdominal area	UKB-SAIGE	European	336433	digestive	1
6	38650628	T	G	rs4746	GLO1	0.17	-0.038	0.028	0.46	Calculus of bile duct	UKB-SAIGE	European	393941	digestive	1
6	38650628	T	G	rs4746	GLO1	0.17	-0.044	0.032	0.46	Hydronephrosis	UKB-SAIGE	European	402956	genitourinary	1
6	38650628	T	G	rs4746	GLO1	0.17	-0.027	0.02	0.46	Uterine/Uterovaginal prolapse	UKB-SAIGE	European	402158	genitourinary	1
6	38650628	T	G	rs4746	GLO1	0.17	0.034	0.024	0.46	Mucous polyp of cervix	UKB-SAIGE	European	399834	genitourinary	1
6	38650628	T	G	rs4746	GLO1	0.17	-0.18	0.13	0.46	Vascular disorders of skin	UKB-SAIGE	European	402789	dermatologic	1
6	38650628	T	G	rs4746	GLO1	0.17	0.22	0.16	0.46	Pemphigus and pemphigoid	UKB-SAIGE	European	402747	dermatologic	1
6	38650628	T	G	rs4746	GLO1	0.17	-0.021	0.015	0.46	Osteoarthrosis, localized, primary	UKB-SAIGE	European	389591	musculoskeletal	1
6	38650628	T	G	rs4746	GLO1	0.17	0.058	0.042	0.46	Opiates and related narcotics causing adverse effects in therapeutic use	UKB-SAIGE	European	382947	injuries & poisonings	1
6	38650628	T	G	rs4746	GLO1	0.18	0.058	0.044	0.46	Neoplasm of unspecified nature of digestive system	UKB-SAIGE	European	394428	neoplasms	1
6	38650628	T	G	rs4746	GLO1	0.18	0.15	0.11	0.46	Disorders of carbohydrate transport and metabolism	UKB-SAIGE	European	408961	endocrine/metabolic	1
6	38650628	T	G	rs4746	GLO1	0.18	-0.08	0.059	0.46	Schizophrenia	UKB-SAIGE	European	366047	mental disorders	1
6	38650628	T	G	rs4746	GLO1	0.18	-0.026	0.02	0.46	Sleep disorders	UKB-SAIGE	European	408961	neurological	1
6	38650628	T	G	rs4746	GLO1	0.18	-0.13	0.097	0.46	Nystagmus and other irregular eye movements	UKB-SAIGE	European	401460	sense organs	1
6	38650628	T	G	rs4746	GLO1	0.18	-0.038	0.029	0.46	Cardiac pacemaker/device in situ	UKB-SAIGE	European	383406	circulatory system	1
6	38650628	T	G	rs4746	GLO1	0.18	-0.04	0.03	0.46	Tachycardia NOS	UKB-SAIGE	European	383112	circulatory system	1
6	38650628	T	G	rs4746	GLO1	0.18	0.16	0.12	0.46	Toxic gastroenteritis and colitis	UKB-SAIGE	European	387487	digestive	1
6	38650628	T	G	rs4746	GLO1	0.18	0.013	0.0094	0.46	Other symptoms/disorders or the urinary system	UKB-SAIGE	European	408961	genitourinary	1
6	38650628	T	G	rs4746	GLO1	0.18	0.024	0.018	0.46	Pain in limb	UKB-SAIGE	European	408961	symptoms	1
6	38650628	T	G	rs4746	GLO1	0.18	0.02	0.015	0.46	Syncope and collapse	UKB-SAIGE	European	408961	symptoms	1
6	38650628	T	G	rs4746	GLO1	0.18	0.029	0.022	0.46	Superficial injury without mention of infection	UKB-SAIGE	European	407884	injuries & poisonings	1
6	38650628	T	G	rs4746	GLO1	0.19	-0.065	0.049	0.46	Gram negative septicemia	UKB-SAIGE	European	394729	infectious diseases	1
6	38650628	T	G	rs4746	GLO1	0.19	0.086	0.066	0.46	Graves' disease	UKB-SAIGE	European	391886	endocrine/metabolic	1
6	38650628	T	G	rs4746	GLO1	0.19	0.06	0.046	0.46	Hyperpotassemia	UKB-SAIGE	European	402481	endocrine/metabolic	1
6	38650628	T	G	rs4746	GLO1	0.19	-0.03	0.023	0.46	Diseases of white blood cells	UKB-SAIGE	European	405163	hematopoietic	1
6	38650628	T	G	rs4746	GLO1	0.19	0.11	0.085	0.46	Otorrhea	UKB-SAIGE	European	405169	sense organs	1
6	38650628	T	G	rs4746	GLO1	0.19	-0.043	0.034	0.46	Other aneurysm	UKB-SAIGE	European	402403	circulatory system	1
6	38650628	T	G	rs4746	GLO1	0.19	0.037	0.029	0.46	Epistaxis or throat hemorrhage	UKB-SAIGE	European	392501	respiratory	1
6	38650628	T	G	rs4746	GLO1	0.19	-0.1	0.076	0.46	Nonspecific abnormal findings on radiological and other examination of biliary tract	UKB-SAIGE	European	391656	digestive	1
6	38650628	T	G	rs4746	GLO1	0.19	0.083	0.064	0.46	Renal dialysis	UKB-SAIGE	European	398097	genitourinary	1
6	38650628	T	G	rs4746	GLO1	0.19	0.16	0.12	0.46	Bullous dermatoses	UKB-SAIGE	European	402813	dermatologic	1
6	38650628	T	G	rs4746	GLO1	0.19	-0.082	0.063	0.46	Displacement of intervertebral disc	UKB-SAIGE	European	392430	musculoskeletal	1
6	38650628	T	G	rs4746	GLO1	0.19	-0.12	0.089	0.46	Chronic dermatitis due to solar radiation	UKB-SAIGE	European	405070	injuries & poisonings	1
6	38650628	T	G	rs4746	GLO1	0.2	0.035	0.027	0.46	Bacterial enteritis	UKB-SAIGE	European	402707	infectious diseases	1
6	38650628	T	G	rs4746	GLO1	0.2	-0.037	0.029	0.46	Benign neoplasm of unspecified sites	UKB-SAIGE	European	408961	neoplasms	1
6	38650628	T	G	rs4746	GLO1	0.2	0.14	0.11	0.46	Other nondiabetic retinopathy	UKB-SAIGE	European	397020	sense organs	1
6	38650628	T	G	rs4746	GLO1	0.2	-0.22	0.17	0.46	ASCVD	UKB-SAIGE	European	377169	circulatory system	1
6	38650628	T	G	rs4746	GLO1	0.2	-0.011	0.0086	0.46	Nonspecific chest pain	UKB-SAIGE	European	408961	circulatory system	1
6	38650628	T	G	rs4746	GLO1	0.2	-0.19	0.14	0.46	Pneumonia due to fungus (mycoses)	UKB-SAIGE	European	398636	respiratory	1
6	38650628	T	G	rs4746	GLO1	0.2	-0.018	0.014	0.46	Pneumonia	UKB-SAIGE	European	408597	respiratory	1
6	38650628	T	G	rs4746	GLO1	0.2	-0.061	0.048	0.46	Peritonitis and retroperitoneal infections	UKB-SAIGE	European	388225	digestive	1
6	38650628	T	G	rs4746	GLO1	0.2	-0.022	0.017	0.46	Renal failure	UKB-SAIGE	European	404587	genitourinary	1
6	38650628	T	G	rs4746	GLO1	0.2	-0.15	0.12	0.46	Absent or infrequent menstruation	UKB-SAIGE	European	378001	genitourinary	1
6	38650628	T	G	rs4746	GLO1	0.2	0.04	0.031	0.46	Fracture of tibia and fibula	UKB-SAIGE	European	389927	injuries & poisonings	1
6	38650628	T	G	rs4746	GLO1	0.2	-0.049	0.039	0.46	Fracture of vertebral column without mention of spinal cord injury	UKB-SAIGE	European	389117	injuries & poisonings	1
6	38650628	T	G	rs4746	GLO1	0.21	0.12	0.097	0.46	Herpes simplex	UKB-SAIGE	European	403530	infectious diseases	1
6	38650628	T	G	rs4746	GLO1	0.21	-0.13	0.1	0.46	Secondary malignant neoplasm of skin	UKB-SAIGE	European	370791	neoplasms	1
6	38650628	T	G	rs4746	GLO1	0.21	0.18	0.14	0.46	Neurofibromatosis	UKB-SAIGE	European	370700	neoplasms	1
6	38650628	T	G	rs4746	GLO1	0.21	0.072	0.058	0.46	Simple and unspecified goiter	UKB-SAIGE	European	392031	endocrine/metabolic	1
6	38650628	T	G	rs4746	GLO1	0.21	0.13	0.1	0.46	Adrenal hyperfunction	UKB-SAIGE	European	405568	endocrine/metabolic	1
6	38650628	T	G	rs4746	GLO1	0.21	-0.088	0.07	0.46	Disorders of protein plasma/amino-acid transport and metabolism	UKB-SAIGE	European	408637	endocrine/metabolic	1
6	38650628	T	G	rs4746	GLO1	0.21	-0.068	0.055	0.46	Disorders of iron metabolism	UKB-SAIGE	European	407503	hematopoietic	1
6	38650628	T	G	rs4746	GLO1	0.21	-0.053	0.042	0.46	Parkinson's disease	UKB-SAIGE	European	396336	neurological	1
6	38650628	T	G	rs4746	GLO1	0.21	0.024	0.019	0.46	Other disorders of eyelids	UKB-SAIGE	European	405032	sense organs	1
6	38650628	T	G	rs4746	GLO1	0.21	-0.054	0.044	0.46	Disease of tricuspid valve	UKB-SAIGE	European	403479	circulatory system	1
6	38650628	T	G	rs4746	GLO1	0.21	-0.13	0.1	0.46	Aneurysm of other specified artery	UKB-SAIGE	European	400795	circulatory system	1
6	38650628	T	G	rs4746	GLO1	0.21	-0.064	0.051	0.46	Other diseases of lung	UKB-SAIGE	European	408961	respiratory	1
6	38650628	T	G	rs4746	GLO1	0.21	0.16	0.13	0.46	Other specified diseases of the salivary glands	UKB-SAIGE	European	403443	digestive	1
6	38650628	T	G	rs4746	GLO1	0.21	0.077	0.061	0.46	Ulcerative colitis (chronic)	UKB-SAIGE	European	335322	digestive	1
6	38650628	T	G	rs4746	GLO1	0.21	0.12	0.098	0.46	Abnormal serum enzyme levels	UKB-SAIGE	European	400264	digestive	1
6	38650628	T	G	rs4746	GLO1	0.21	0.1	0.081	0.46	Fibroadenosis of breast	UKB-SAIGE	European	402052	genitourinary	1
6	38650628	T	G	rs4746	GLO1	0.21	0.074	0.06	0.46	Osteomyelitis	UKB-SAIGE	European	366384	musculoskeletal	1
6	38650628	T	G	rs4746	GLO1	0.21	0.088	0.071	0.46	Disorders of sacrum	UKB-SAIGE	European	392321	musculoskeletal	1
6	38650628	T	G	rs4746	GLO1	0.21	-0.03	0.025	0.46	Fracture of hand or wrist	UKB-SAIGE	European	391122	injuries & poisonings	1
6	38650628	T	G	rs4746	GLO1	0.21	0.051	0.04	0.46	Poisoning by other anti-infectives	UKB-SAIGE	European	383053	injuries & poisonings	1
6	38650628	T	G	rs4746	GLO1	0.22	0.19	0.16	0.46	Spirochetal infection	UKB-SAIGE	European	408509	infectious diseases	1
6	38650628	T	G	rs4746	GLO1	0.22	-0.045	0.036	0.46	Secondary malignant neoplasm of digestive systems	UKB-SAIGE	European	372123	neoplasms	1
6	38650628	T	G	rs4746	GLO1	0.22	-0.02	0.016	0.46	Benign neoplasm of skin	UKB-SAIGE	European	408340	neoplasms	1
6	38650628	T	G	rs4746	GLO1	0.22	-0.17	0.14	0.46	Acquired hypothyroidism	UKB-SAIGE	European	391530	endocrine/metabolic	1
6	38650628	T	G	rs4746	GLO1	0.22	0.15	0.12	0.46	Glycosuria or Acetonuria	UKB-SAIGE	European	388887	endocrine/metabolic	1
6	38650628	T	G	rs4746	GLO1	0.22	0.19	0.16	0.46	Other hereditary hemolytic anemias	UKB-SAIGE	European	390109	hematopoietic	1
6	38650628	T	G	rs4746	GLO1	0.22	0.096	0.079	0.46	Sexual and gender identity disorders	UKB-SAIGE	European	365798	mental disorders	1
6	38650628	T	G	rs4746	GLO1	0.22	-0.037	0.03	0.46	Disorders of lacrimal system	UKB-SAIGE	European	403463	sense organs	1
6	38650628	T	G	rs4746	GLO1	0.22	-0.061	0.05	0.46	Subarachnoid hemorrhage	UKB-SAIGE	European	399829	circulatory system	1
6	38650628	T	G	rs4746	GLO1	0.22	-0.073	0.06	0.46	Other venous embolism and thrombosis	UKB-SAIGE	European	370150	circulatory system	1
6	38650628	T	G	rs4746	GLO1	0.22	-0.032	0.027	0.46	Chronic bronchitis	UKB-SAIGE	European	378439	respiratory	1
6	38650628	T	G	rs4746	GLO1	0.22	-0.071	0.059	0.46	Pilonidal cyst	UKB-SAIGE	European	398222	dermatologic	1
6	38650628	T	G	rs4746	GLO1	0.22	-0.2	0.16	0.46	Other specified diseases of hair and hair follicles	UKB-SAIGE	European	402433	dermatologic	1
6	38650628	T	G	rs4746	GLO1	0.22	-0.095	0.078	0.46	Pyogenic arthritis	UKB-SAIGE	European	366147	musculoskeletal	1
6	38650628	T	G	rs4746	GLO1	0.22	0.093	0.075	0.46	Rupture of tendon, nontraumatic	UKB-SAIGE	European	379064	musculoskeletal	1
6	38650628	T	G	rs4746	GLO1	0.22	-0.18	0.14	0.46	Pathological, developmental or recurrent dislocation	UKB-SAIGE	European	402729	musculoskeletal	1
6	38650628	T	G	rs4746	GLO1	0.23	-0.12	0.1	0.46	Pituitary hyperfunction	UKB-SAIGE	European	405575	endocrine/metabolic	1
6	38650628	T	G	rs4746	GLO1	0.23	0.2	0.17	0.46	Macroglobulinemia	UKB-SAIGE	European	408299	endocrine/metabolic	1
6	38650628	T	G	rs4746	GLO1	0.23	0.04	0.034	0.46	Aphakia and other disorders of lens	UKB-SAIGE	European	403070	sense organs	1
6	38650628	T	G	rs4746	GLO1	0.23	0.096	0.081	0.46	Otalgia	UKB-SAIGE	European	405197	sense organs	1
6	38650628	T	G	rs4746	GLO1	0.23	0.081	0.067	0.46	Primary pulmonary hypertension	UKB-SAIGE	European	402821	circulatory system	1
6	38650628	T	G	rs4746	GLO1	0.23	-0.065	0.054	0.46	Endocarditis	UKB-SAIGE	European	406465	circulatory system	1
6	38650628	T	G	rs4746	GLO1	0.23	0.16	0.13	0.46	Atherosclerosis of renal artery	UKB-SAIGE	European	400708	circulatory system	1
6	38650628	T	G	rs4746	GLO1	0.23	-0.22	0.18	0.46	Anomalies of jaw size/symmetry	UKB-SAIGE	European	398197	digestive	1
6	38650628	T	G	rs4746	GLO1	0.23	-0.064	0.053	0.46	Diseases of the salivary glands	UKB-SAIGE	European	404033	digestive	1
6	38650628	T	G	rs4746	GLO1	0.23	-0.093	0.077	0.46	Gastroesophageal laceration-hemorrhage syndrome	UKB-SAIGE	European	369618	digestive	1
6	38650628	T	G	rs4746	GLO1	0.23	0.03	0.025	0.46	Urethral stricture (not specified as infectious)	UKB-SAIGE	European	398030	genitourinary	1
6	38650628	T	G	rs4746	GLO1	0.23	0.018	0.015	0.46	Diseases of sebaceous glands	UKB-SAIGE	European	408203	dermatologic	1
6	38650628	T	G	rs4746	GLO1	0.23	-0.11	0.089	0.46	Anticoagulants causing adverse effects	UKB-SAIGE	European	382053	injuries & poisonings	1
6	38650628	T	G	rs4746	GLO1	0.24	0.13	0.11	0.46	Tuberculosis	UKB-SAIGE	European	394065	infectious diseases	1
6	38650628	T	G	rs4746	GLO1	0.24	-0.088	0.074	0.46	Disorders of plasma protein metabolism	UKB-SAIGE	European	408594	endocrine/metabolic	1
6	38650628	T	G	rs4746	GLO1	0.24	-0.013	0.011	0.46	Tobacco use disorder	UKB-SAIGE	European	399135	mental disorders	1
6	38650628	T	G	rs4746	GLO1	0.24	0.047	0.04	0.46	Aortic valve disease	UKB-SAIGE	European	403681	circulatory system	1
6	38650628	T	G	rs4746	GLO1	0.24	0.068	0.058	0.46	Chronic pulmonary heart disease	UKB-SAIGE	European	402965	circulatory system	1
6	38650628	T	G	rs4746	GLO1	0.24	0.033	0.028	0.46	Peripheral vascular disease, unspecified	UKB-SAIGE	European	403161	circulatory system	1
6	38650628	T	G	rs4746	GLO1	0.24	0.031	0.027	0.46	Cough	UKB-SAIGE	European	402717	respiratory	1
6	38650628	T	G	rs4746	GLO1	0.24	0.019	0.016	0.46	Other specified gastritis	UKB-SAIGE	European	386271	digestive	1
6	38650628	T	G	rs4746	GLO1	0.24	0.11	0.094	0.46	Excessive vomiting in pregnancy	UKB-SAIGE	European	408961	pregnancy complications	1
6	38650628	T	G	rs4746	GLO1	0.24	-0.16	0.14	0.46	Congenital hip dysplasia and deformity	UKB-SAIGE	European	407938	congenital anomalies	1
6	38650628	T	G	rs4746	GLO1	0.24	-0.04	0.034	0.46	Cervicalgia	UKB-SAIGE	European	408961	symptoms	1
6	38650628	T	G	rs4746	GLO1	0.24	0.039	0.034	0.46	Fracture of neck of femur	UKB-SAIGE	European	389579	injuries & poisonings	1
6	38650628	T	G	rs4746	GLO1	0.24	0.041	0.035	0.46	Torus fracture	UKB-SAIGE	European	386831	injuries & poisonings	1
6	38650628	T	G	rs4746	GLO1	0.25	-0.16	0.14	0.46	Late effect	UKB-SAIGE	European	408961	injuries & poisonings	1
6	38650628	T	G	rs4746	GLO1	0.25	-0.087	0.076	0.46	Benign neoplasm of respiratory and intrathoracic organs	UKB-SAIGE	European	408961	neoplasms	1
6	38650628	T	G	rs4746	GLO1	0.25	0.21	0.18	0.46	Benign neoplasm of spinal cord, meninges	UKB-SAIGE	European	407298	neoplasms	1
6	38650628	T	G	rs4746	GLO1	0.25	-0.039	0.034	0.46	Purpura and other hemorrhagic conditions	UKB-SAIGE	European	408072	hematopoietic	1
6	38650628	T	G	rs4746	GLO1	0.25	-0.015	0.013	0.46	Mood disorders	UKB-SAIGE	European	378036	mental disorders	1
6	38650628	T	G	rs4746	GLO1	0.25	0.1	0.088	0.46	Cerebral edema and compression of brain	UKB-SAIGE	European	395467	neurological	1
6	38650628	T	G	rs4746	GLO1	0.25	-0.06	0.052	0.46	Diplopia and disorders of binocular vision	UKB-SAIGE	European	406386	sense organs	1
6	38650628	T	G	rs4746	GLO1	0.25	-0.059	0.051	0.46	Disorders of conjunctiva	UKB-SAIGE	European	400071	sense organs	1
6	38650628	T	G	rs4746	GLO1	0.25	-0.11	0.095	0.46	Cerebral atherosclerosis	UKB-SAIGE	European	399241	circulatory system	1
6	38650628	T	G	rs4746	GLO1	0.25	-0.03	0.026	0.46	Duodenal ulcer	UKB-SAIGE	European	404527	digestive	1
6	38650628	T	G	rs4746	GLO1	0.25	-0.086	0.074	0.46	Cyst and pseudocyst of pancreas	UKB-SAIGE	European	406635	digestive	1
6	38650628	T	G	rs4746	GLO1	0.25	-0.15	0.13	0.46	Abnormal results of function study of kidney	UKB-SAIGE	European	397719	genitourinary	1
6	38650628	T	G	rs4746	GLO1	0.25	-0.032	0.028	0.46	Actinic keratosis	UKB-SAIGE	European	406033	dermatologic	1
6	38650628	T	G	rs4746	GLO1	0.25	0.09	0.079	0.46	Congenital anomalies of face and neck	UKB-SAIGE	European	408911	congenital anomalies	1
6	38650628	T	G	rs4746	GLO1	0.25	0.11	0.098	0.46	Spina bifida	UKB-SAIGE	European	408604	congenital anomalies	1
6	38650628	T	G	rs4746	GLO1	0.25	-0.18	0.16	0.46	Bone marrow or stem cell transplant	UKB-SAIGE	European	408961	neoplasms	1
6	38650628	T	G	rs4746	GLO1	0.26	-0.035	0.031	0.46	Malignant neoplasm of ovary	UKB-SAIGE	European	391798	neoplasms	1
6	38650628	T	G	rs4746	GLO1	0.26	0.065	0.058	0.46	Nevus, non-neoplastic	UKB-SAIGE	European	401215	neoplasms	1
6	38650628	T	G	rs4746	GLO1	0.26	0.12	0.11	0.46	Mixed hyperlipidemia	UKB-SAIGE	European	373198	endocrine/metabolic	1
6	38650628	T	G	rs4746	GLO1	0.26	-0.071	0.063	0.46	Phobia	UKB-SAIGE	European	365979	mental disorders	1
6	38650628	T	G	rs4746	GLO1	0.26	-0.076	0.067	0.46	Meningitis	UKB-SAIGE	European	408329	neurological	1
6	38650628	T	G	rs4746	GLO1	0.26	0.1	0.089	0.46	Other demyelinating diseases of central nervous system	UKB-SAIGE	European	395464	neurological	1
6	38650628	T	G	rs4746	GLO1	0.26	-0.13	0.12	0.46	Other hypertensive complications	UKB-SAIGE	European	330510	circulatory system	1
6	38650628	T	G	rs4746	GLO1	0.26	0.034	0.031	0.46	Transient cerebral ischemia	UKB-SAIGE	European	401163	circulatory system	1
6	38650628	T	G	rs4746	GLO1	0.26	-0.17	0.15	0.46	Pseudomonal pneumonia	UKB-SAIGE	European	398629	respiratory	1
6	38650628	T	G	rs4746	GLO1	0.26	-0.053	0.047	0.46	Other dyspnea	UKB-SAIGE	European	400745	respiratory	1
6	38650628	T	G	rs4746	GLO1	0.26	-0.17	0.16	0.46	Hypoventilation	UKB-SAIGE	European	408432	respiratory	1
6	38650628	T	G	rs4746	GLO1	0.26	0.13	0.11	0.46	Disorders of diaphragm	UKB-SAIGE	European	408503	respiratory	1
6	38650628	T	G	rs4746	GLO1	0.26	-0.028	0.025	0.46	Other intestinal obstruction	UKB-SAIGE	European	338129	digestive	1
6	38650628	T	G	rs4746	GLO1	0.26	0.052	0.046	0.46	Liver abscess and sequelae of chronic liver disease	UKB-SAIGE	European	400997	digestive	1
6	38650628	T	G	rs4746	GLO1	0.26	0.035	0.031	0.46	Other complications of pregnancy NEC	UKB-SAIGE	European	408961	pregnancy complications	1
6	38650628	T	G	rs4746	GLO1	0.26	0.022	0.02	0.46	Diseases of hair and hair follicles	UKB-SAIGE	European	407701	dermatologic	1
6	38650628	T	G	rs4746	GLO1	0.26	0.017	0.015	0.46	Sebaceous cyst	UKB-SAIGE	European	408131	dermatologic	1
6	38650628	T	G	rs4746	GLO1	0.26	0.071	0.063	0.46	Sicca syndrome	UKB-SAIGE	European	399917	dermatologic	1
6	38650628	T	G	rs4746	GLO1	0.26	-0.098	0.087	0.46	Poisoning by agents primarily affecting blood constituents	UKB-SAIGE	European	382062	injuries & poisonings	1
6	38650628	T	G	rs4746	GLO1	0.27	-0.11	0.098	0.46	Unspecified disorder of lipoid metabolism	UKB-SAIGE	European	373245	endocrine/metabolic	1
6	38650628	T	G	rs4746	GLO1	0.27	-0.18	0.16	0.46	Erythema nodosum	UKB-SAIGE	European	402748	dermatologic	1
6	38650628	T	G	rs4746	GLO1	0.27	-0.0089	0.008	0.46	Other arthropathies	UKB-SAIGE	European	404534	musculoskeletal	1
6	38650628	T	G	rs4746	GLO1	0.27	-0.07	0.063	0.46	Intracranial hemorrhage (injury)	UKB-SAIGE	European	406062	injuries & poisonings	1
6	38650628	T	G	rs4746	GLO1	0.27	0.21	0.19	0.46	Postoperative shock	UKB-SAIGE	European	408525	injuries & poisonings	1
6	38650628	T	G	rs4746	GLO1	0.27	0.082	0.074	0.46	Hormones and synthetic substitutes causing adverse effects in therapeutic use	UKB-SAIGE	European	382159	injuries & poisonings	1
6	38650628	T	G	rs4746	GLO1	0.28	-0.033	0.031	0.46	Malignant neoplasm of ovary and other uterine adnexa	UKB-SAIGE	European	391822	neoplasms	1
6	38650628	T	G	rs4746	GLO1	0.28	-0.22	0.2	0.46	Allergic purpura	UKB-SAIGE	European	406332	hematopoietic	1
6	38650628	T	G	rs4746	GLO1	0.28	-0.024	0.022	0.46	Other diseases of blood and blood-forming organs	UKB-SAIGE	European	405552	hematopoietic	1
6	38650628	T	G	rs4746	GLO1	0.28	-0.015	0.013	0.46	Depression	UKB-SAIGE	European	377377	mental disorders	1
6	38650628	T	G	rs4746	GLO1	0.28	0.11	0.1	0.46	Eustachian tube disorders	UKB-SAIGE	European	405081	sense organs	1
6	38650628	T	G	rs4746	GLO1	0.28	0.032	0.03	0.46	Otitis media and Eustachian tube disorders	UKB-SAIGE	European	407147	sense organs	1
6	38650628	T	G	rs4746	GLO1	0.28	0.048	0.044	0.46	Perforation of tympanic membrane	UKB-SAIGE	European	405932	sense organs	1
6	38650628	T	G	rs4746	GLO1	0.28	-0.017	0.015	0.46	Cerebrovascular disease	UKB-SAIGE	European	407759	circulatory system	1
6	38650628	T	G	rs4746	GLO1	0.28	0.011	0.0097	0.46	Hemorrhoids	UKB-SAIGE	European	393488	circulatory system	1
6	38650628	T	G	rs4746	GLO1	0.28	-0.11	0.1	0.46	Chronic venous insufficiency [CVI]	UKB-SAIGE	European	369780	circulatory system	1
6	38650628	T	G	rs4746	GLO1	0.28	-0.05	0.046	0.46	Diseases of the jaws	UKB-SAIGE	European	399096	digestive	1
6	38650628	T	G	rs4746	GLO1	0.28	-0.17	0.15	0.46	Hypertrophy of salivary gland	UKB-SAIGE	European	403407	digestive	1
6	38650628	T	G	rs4746	GLO1	0.28	0.043	0.039	0.46	Pyelonephritis	UKB-SAIGE	European	381260	genitourinary	1
6	38650628	T	G	rs4746	GLO1	0.28	0.038	0.035	0.46	Functional disorders of bladder	UKB-SAIGE	European	396363	genitourinary	1
6	38650628	T	G	rs4746	GLO1	0.28	-0.015	0.014	0.46	Genital prolapse	UKB-SAIGE	European	408696	genitourinary	1
6	38650628	T	G	rs4746	GLO1	0.28	0.071	0.065	0.46	Antirheumatics causing adverse effects in therapeutic use	UKB-SAIGE	European	382273	injuries & poisonings	1
6	38650628	T	G	rs4746	GLO1	0.28	0.076	0.07	0.46	Salicylates causing adverse effects in therapeutic use	UKB-SAIGE	European	382203	injuries & poisonings	1
6	38650628	T	G	rs4746	GLO1	0.29	-0.17	0.16	0.46	Dermatophytosis of nail	UKB-SAIGE	European	406377	infectious diseases	1
6	38650628	T	G	rs4746	GLO1	0.29	0.059	0.056	0.46	Vascular hamartomas and non-neoplastic nevi	UKB-SAIGE	European	401267	neoplasms	1
6	38650628	T	G	rs4746	GLO1	0.29	-0.057	0.054	0.46	Abnormal glucose	UKB-SAIGE	European	389441	endocrine/metabolic	1
6	38650628	T	G	rs4746	GLO1	0.29	0.093	0.087	0.46	Pituitary hypofunction	UKB-SAIGE	European	405648	endocrine/metabolic	1
6	38650628	T	G	rs4746	GLO1	0.29	-0.095	0.089	0.46	Torsion dystonia	UKB-SAIGE	European	395462	neurological	1
6	38650628	T	G	rs4746	GLO1	0.29	0.16	0.15	0.46	Corneal opacity	UKB-SAIGE	European	397852	sense organs	1
6	38650628	T	G	rs4746	GLO1	0.29	0.043	0.04	0.46	Myopia	UKB-SAIGE	European	407787	sense organs	1
6	38650628	T	G	rs4746	GLO1	0.29	0.07	0.067	0.46	Conductive hearing loss	UKB-SAIGE	European	405012	sense organs	1
6	38650628	T	G	rs4746	GLO1	0.29	0.049	0.046	0.46	Cardiac arrest	UKB-SAIGE	European	381846	circulatory system	1
6	38650628	T	G	rs4746	GLO1	0.29	-0.035	0.033	0.46	Bronchiectasis	UKB-SAIGE	European	377387	respiratory	1
6	38650628	T	G	rs4746	GLO1	0.29	0.069	0.065	0.46	Cholangitis	UKB-SAIGE	European	391784	digestive	1
6	38650628	T	G	rs4746	GLO1	0.29	-0.02	0.019	0.46	Osteoporosis NOS	UKB-SAIGE	European	406901	musculoskeletal	1
6	38650628	T	G	rs4746	GLO1	0.29	-0.027	0.025	0.46	Complication due to other implant and internal device	UKB-SAIGE	European	398194	injuries & poisonings	1
6	38650628	T	G	rs4746	GLO1	0.29	-0.069	0.065	0.46	Traumatic amputation	UKB-SAIGE	European	400902	injuries & poisonings	1
6	38650628	T	G	rs4746	GLO1	0.29	0.051	0.048	0.46	Poisoning/allergy of sulfonamides	UKB-SAIGE	European	382671	injuries & poisonings	1
6	38650628	T	G	rs4746	GLO1	0.3	-0.12	0.11	0.46	Myeloid leukemia, chronic	UKB-SAIGE	European	404619	neoplasms	1
6	38650628	T	G	rs4746	GLO1	0.3	0.024	0.023	0.46	Gout and other crystal arthropathies	UKB-SAIGE	European	408961	endocrine/metabolic	1
6	38650628	T	G	rs4746	GLO1	0.3	-0.17	0.17	0.46	Eosinophilia	UKB-SAIGE	European	401446	hematopoietic	1
6	38650628	T	G	rs4746	GLO1	0.3	-0.19	0.18	0.46	Polyneuropathy due to drugs	UKB-SAIGE	European	379415	mental disorders	1
6	38650628	T	G	rs4746	GLO1	0.3	0.18	0.17	0.46	Nonsenile Cataract	UKB-SAIGE	European	388679	sense organs	1
6	38650628	T	G	rs4746	GLO1	0.3	0.14	0.14	0.46	Nonrheumatic tricuspid valve disorders	UKB-SAIGE	European	402526	circulatory system	1
6	38650628	T	G	rs4746	GLO1	0.3	-0.025	0.024	0.46	Precordial pain	UKB-SAIGE	European	381114	circulatory system	1
6	38650628	T	G	rs4746	GLO1	0.3	0.14	0.14	0.46	Chronic laryngitis	UKB-SAIGE	European	390149	respiratory	1
6	38650628	T	G	rs4746	GLO1	0.3	0.036	0.034	0.46	Emphysema	UKB-SAIGE	European	377232	respiratory	1
6	38650628	T	G	rs4746	GLO1	0.3	0.058	0.056	0.46	Bronchitis	UKB-SAIGE	European	376136	respiratory	1
6	38650628	T	G	rs4746	GLO1	0.3	-0.2	0.19	0.46	Hereditary disturbances in tooth structure	UKB-SAIGE	European	398189	digestive	1
6	38650628	T	G	rs4746	GLO1	0.3	-0.051	0.049	0.46	Peritoneal or intestinal adhesions	UKB-SAIGE	European	335615	digestive	1
6	38650628	T	G	rs4746	GLO1	0.3	-0.012	0.011	0.46	Symptoms involving digestive system	UKB-SAIGE	European	350760	digestive	1
6	38650628	T	G	rs4746	GLO1	0.3	0.055	0.053	0.46	Inflammatory disease of breast	UKB-SAIGE	European	407701	genitourinary	1
6	38650628	T	G	rs4746	GLO1	0.3	-0.06	0.058	0.46	Early onset of delivery	UKB-SAIGE	European	401563	pregnancy complications	1
6	38650628	T	G	rs4746	GLO1	0.3	0.073	0.07	0.46	Disorders of coccyx	UKB-SAIGE	European	392324	musculoskeletal	1
6	38650628	T	G	rs4746	GLO1	0.3	-0.037	0.035	0.46	Other unspecified back disorders	UKB-SAIGE	European	393534	musculoskeletal	1
6	38650628	T	G	rs4746	GLO1	0.3	-0.018	0.018	0.46	Osteoporosis	UKB-SAIGE	European	407763	musculoskeletal	1
6	38650628	T	G	rs4746	GLO1	0.3	-0.043	0.041	0.46	Neuralgia, neuritis, and radiculitis NOS	UKB-SAIGE	European	406662	symptoms	1
6	38650628	T	G	rs4746	GLO1	0.3	0.032	0.031	0.46	Atopic/contact dermatitis due to other or unspecified	UKB-SAIGE	European	406927	dermatologic	1
6	38650628	T	G	rs4746	GLO1	0.31	-0.031	0.03	0.46	Secondary malignancy of respiratory organs	UKB-SAIGE	European	372815	neoplasms	1
6	38650628	T	G	rs4746	GLO1	0.31	-0.084	0.083	0.46	Polycythemia, secondary	UKB-SAIGE	European	401044	hematopoietic	1
6	38650628	T	G	rs4746	GLO1	0.31	0.17	0.16	0.46	Acute pulmonary heart disease	UKB-SAIGE	European	402450	circulatory system	1
6	38650628	T	G	rs4746	GLO1	0.31	0.17	0.16	0.46	Pulmonary embolism and infarction, acute	UKB-SAIGE	European	402450	circulatory system	1
6	38650628	T	G	rs4746	GLO1	0.31	0.14	0.14	0.46	Myocarditis	UKB-SAIGE	European	405885	circulatory system	1
6	38650628	T	G	rs4746	GLO1	0.31	-0.13	0.13	0.46	Supraventricular premature beats	UKB-SAIGE	European	381036	circulatory system	1
6	38650628	T	G	rs4746	GLO1	0.31	-0.049	0.048	0.46	Stricture of artery	UKB-SAIGE	European	401468	circulatory system	1
6	38650628	T	G	rs4746	GLO1	0.31	-0.019	0.019	0.46	Shortness of breath	UKB-SAIGE	European	405717	respiratory	1
6	38650628	T	G	rs4746	GLO1	0.31	-0.11	0.11	0.46	Small kidney	UKB-SAIGE	European	397780	genitourinary	1
6	38650628	T	G	rs4746	GLO1	0.31	0.023	0.022	0.46	Other disorders of urethra and urinary tract	UKB-SAIGE	European	398768	genitourinary	1
6	38650628	T	G	rs4746	GLO1	0.32	-0.009	0.009	0.46	Other mental disorder	UKB-SAIGE	European	394267	mental disorders	1
6	38650628	T	G	rs4746	GLO1	0.32	0.12	0.13	0.46	Eye infection, viral	UKB-SAIGE	European	399432	sense organs	1
6	38650628	T	G	rs4746	GLO1	0.32	0.083	0.082	0.46	Keratitis	UKB-SAIGE	European	399603	sense organs	1
6	38650628	T	G	rs4746	GLO1	0.32	-0.14	0.14	0.46	Aneurysm of iliac artery	UKB-SAIGE	European	400693	circulatory system	1
6	38650628	T	G	rs4746	GLO1	0.32	0.13	0.13	0.46	Cysts of oral soft tissues	UKB-SAIGE	European	403448	digestive	1
6	38650628	T	G	rs4746	GLO1	0.32	-0.017	0.017	0.46	Peptic ulcer (excl. esophageal)	UKB-SAIGE	European	408961	digestive	1
6	38650628	T	G	rs4746	GLO1	0.32	-0.028	0.028	0.46	Diseases of pancreas	UKB-SAIGE	European	408961	digestive	1
6	38650628	T	G	rs4746	GLO1	0.32	0.14	0.14	0.46	Disorders resulting from impaired renal function	UKB-SAIGE	European	397700	genitourinary	1
6	38650628	T	G	rs4746	GLO1	0.32	-0.17	0.17	0.46	Erythematosquamous dermatosis	UKB-SAIGE	European	402744	dermatologic	1
6	38650628	T	G	rs4746	GLO1	0.32	-0.13	0.13	0.46	Chondromalacia	UKB-SAIGE	European	391162	musculoskeletal	1
6	38650628	T	G	rs4746	GLO1	0.32	-0.19	0.19	0.46	Villonodular synovitis	UKB-SAIGE	European	402687	musculoskeletal	1
6	38650628	T	G	rs4746	GLO1	0.32	0.14	0.14	0.46	Chromosomal anomalies	UKB-SAIGE	European	408036	congenital anomalies	1
6	38650628	T	G	rs4746	GLO1	0.32	0.017	0.017	0.46	Fracture of lower limb	UKB-SAIGE	European	395016	injuries & poisonings	1
6	38650628	T	G	rs4746	GLO1	0.32	0.036	0.037	0.46	Contusion	UKB-SAIGE	European	408961	injuries & poisonings	1
6	38650628	T	G	rs4746	GLO1	0.33	-0.067	0.069	0.46	Herpes zoster	UKB-SAIGE	European	403737	infectious diseases	1
6	38650628	T	G	rs4746	GLO1	0.33	0.087	0.089	0.46	Viral hepatitis C	UKB-SAIGE	European	403571	infectious diseases	1
6	38650628	T	G	rs4746	GLO1	0.33	-0.16	0.17	0.46	Sexually transmitted infections (not HIV or hepatitis)	UKB-SAIGE	European	408961	infectious diseases	1
6	38650628	T	G	rs4746	GLO1	0.33	-0.086	0.088	0.46	Hodgkin's disease	UKB-SAIGE	European	404724	neoplasms	1
6	38650628	T	G	rs4746	GLO1	0.33	-0.027	0.028	0.46	Type 1 diabetes	UKB-SAIGE	European	391416	endocrine/metabolic	1
6	38650628	T	G	rs4746	GLO1	0.33	-0.045	0.046	0.46	Other disorders of pancreatic internal secretion	UKB-SAIGE	European	406329	endocrine/metabolic	1
6	38650628	T	G	rs4746	GLO1	0.33	-0.087	0.09	0.46	Other immunological findings	UKB-SAIGE	European	408721	endocrine/metabolic	1
6	38650628	T	G	rs4746	GLO1	0.33	0.063	0.066	0.46	Trigeminal nerve disorders [CN5]	UKB-SAIGE	European	394532	neurological	1
6	38650628	T	G	rs4746	GLO1	0.33	-0.021	0.022	0.46	Heart failure NOS	UKB-SAIGE	European	407103	circulatory system	1
6	38650628	T	G	rs4746	GLO1	0.33	-0.021	0.022	0.46	Other upper respiratory disease	UKB-SAIGE	European	394146	respiratory	1
6	38650628	T	G	rs4746	GLO1	0.33	-0.022	0.023	0.46	Diseases of the oral soft tissues, excluding lesions specific for gingiva and tongue	UKB-SAIGE	European	407262	digestive	1
6	38650628	T	G	rs4746	GLO1	0.33	-0.074	0.077	0.46	Systemic lupus erythematosus	UKB-SAIGE	European	401707	dermatologic	1
6	38650628	T	G	rs4746	GLO1	0.33	-0.1	0.1	0.46	Hidradenitis	UKB-SAIGE	European	399442	dermatologic	1
6	38650628	T	G	rs4746	GLO1	0.33	0.056	0.057	0.46	Osteomyelitis, periostitis, and other infections involving bone	UKB-SAIGE	European	366431	musculoskeletal	1
6	38650628	T	G	rs4746	GLO1	0.33	0.028	0.029	0.46	Sciatica	UKB-SAIGE	European	407864	symptoms	1
6	38650628	T	G	rs4746	GLO1	0.34	-0.029	0.031	0.46	Malignant neoplasm of rectum, rectosigmoid junction, and anus	UKB-SAIGE	European	384851	neoplasms	1
6	38650628	T	G	rs4746	GLO1	0.34	-0.021	0.022	0.46	Cancer of urinary organs (incl. kidney and bladder)	UKB-SAIGE	European	408961	neoplasms	1
6	38650628	T	G	rs4746	GLO1	0.34	0.077	0.081	0.46	Benign neoplasm of pituitary gland and craniopharyngeal duct (pouch)	UKB-SAIGE	European	407709	neoplasms	1
6	38650628	T	G	rs4746	GLO1	0.34	-0.029	0.031	0.46	Disorders of mineral metabolism	UKB-SAIGE	European	408961	endocrine/metabolic	1
6	38650628	T	G	rs4746	GLO1	0.34	0.036	0.038	0.46	Other disorders of metabolism	UKB-SAIGE	European	408961	endocrine/metabolic	1
6	38650628	T	G	rs4746	GLO1	0.34	-0.013	0.014	0.46	Overweight, obesity and other hyperalimentation	UKB-SAIGE	European	408961	endocrine/metabolic	1
6	38650628	T	G	rs4746	GLO1	0.34	-0.17	0.18	0.46	Congenital factor VIII disorder	UKB-SAIGE	European	406344	hematopoietic	1
6	38650628	T	G	rs4746	GLO1	0.34	0.042	0.044	0.46	Open-angle glaucoma	UKB-SAIGE	European	398804	sense organs	1
6	38650628	T	G	rs4746	GLO1	0.34	-0.02	0.021	0.46	Dizziness and giddiness (Light-headedness and vertigo)	UKB-SAIGE	European	407438	sense organs	1
6	38650628	T	G	rs4746	GLO1	0.34	-0.012	0.012	0.46	Other chronic ischemic heart disease, unspecified	UKB-SAIGE	European	392024	circulatory system	1
6	38650628	T	G	rs4746	GLO1	0.34	-0.045	0.047	0.46	Arterial embolism and thrombosis	UKB-SAIGE	European	401516	circulatory system	1
6	38650628	T	G	rs4746	GLO1	0.34	-0.062	0.064	0.46	Gastrointestinal complications	UKB-SAIGE	European	387824	digestive	1
6	38650628	T	G	rs4746	GLO1	0.34	-0.042	0.044	0.46	Other disorders of biliary tract	UKB-SAIGE	European	392347	digestive	1
6	38650628	T	G	rs4746	GLO1	0.34	0.014	0.015	0.46	Other disorders of bladder	UKB-SAIGE	European	404632	genitourinary	1
6	38650628	T	G	rs4746	GLO1	0.34	-0.037	0.039	0.46	Problems associated with amniotic cavity and membranes	UKB-SAIGE	European	407398	pregnancy complications	1
6	38650628	T	G	rs4746	GLO1	0.34	-0.13	0.14	0.46	Acquired acanthosis nigricans	UKB-SAIGE	European	403977	dermatologic	1
6	38650628	T	G	rs4746	GLO1	0.34	0.15	0.15	0.46	Elevated sedimentation rate	UKB-SAIGE	European	402426	symptoms	1
6	38650628	T	G	rs4746	GLO1	0.34	0.11	0.11	0.46	Late effects of musculoskeletal and connective tissue injuries	UKB-SAIGE	European	407654	injuries & poisonings	1
6	38650628	T	G	rs4746	GLO1	0.34	0.069	0.073	0.46	Poisoning by hormones and synthetic substitutes	UKB-SAIGE	European	382177	injuries & poisonings	1
6	38650628	T	G	rs4746	GLO1	0.35	-0.12	0.12	0.46	Benign neoplasm of eye	UKB-SAIGE	European	407369	neoplasms	1
6	38650628	T	G	rs4746	GLO1	0.35	-0.096	0.1	0.46	Paraproteinemia	UKB-SAIGE	European	408421	endocrine/metabolic	1
6	38650628	T	G	rs4746	GLO1	0.35	-0.015	0.017	0.46	Disorders of fluid, electrolyte, and acid-base balance	UKB-SAIGE	European	408961	endocrine/metabolic	1
6	38650628	T	G	rs4746	GLO1	0.35	0.022	0.024	0.46	Phlebitis and thrombophlebitis of lower extremities	UKB-SAIGE	European	373179	circulatory system	1
6	38650628	T	G	rs4746	GLO1	0.35	-0.03	0.033	0.46	Stricture and stenosis of esophagus	UKB-SAIGE	European	371149	digestive	1
6	38650628	T	G	rs4746	GLO1	0.35	-0.013	0.014	0.46	Constipation	UKB-SAIGE	European	345225	digestive	1
6	38650628	T	G	rs4746	GLO1	0.35	-0.014	0.015	0.46	Postmenopausal bleeding	UKB-SAIGE	European	386966	genitourinary	1
6	38650628	T	G	rs4746	GLO1	0.35	-0.018	0.019	0.46	Disorder of skin and subcutaneous tissue NOS	UKB-SAIGE	European	408961	dermatologic	1
6	38650628	T	G	rs4746	GLO1	0.35	-0.059	0.063	0.46	Articular cartilage disorder	UKB-SAIGE	European	403133	musculoskeletal	1
6	38650628	T	G	rs4746	GLO1	0.36	0.088	0.096	0.46	Benign neoplasm of other female genital organs	UKB-SAIGE	European	380236	neoplasms	1
6	38650628	T	G	rs4746	GLO1	0.36	-0.011	0.012	0.46	Hypothyroidism	UKB-SAIGE	European	406300	endocrine/metabolic	1
6	38650628	T	G	rs4746	GLO1	0.36	-0.076	0.083	0.46	Thyroiditis	UKB-SAIGE	European	391722	endocrine/metabolic	1
6	38650628	T	G	rs4746	GLO1	0.36	-0.052	0.056	0.46	Other specified nonpsychotic and/or transient mental disorders	UKB-SAIGE	European	403024	mental disorders	1
6	38650628	T	G	rs4746	GLO1	0.36	-0.044	0.049	0.46	Schizophrenia and other psychotic disorders	UKB-SAIGE	European	366326	mental disorders	1
6	38650628	T	G	rs4746	GLO1	0.36	0.15	0.16	0.46	Corneal edema	UKB-SAIGE	European	397841	sense organs	1
6	38650628	T	G	rs4746	GLO1	0.36	0.021	0.023	0.46	Phlebitis and thrombophlebitis	UKB-SAIGE	European	373492	circulatory system	1
6	38650628	T	G	rs4746	GLO1	0.36	0.015	0.017	0.46	Other disorders of synovium, tendon, and bursa	UKB-SAIGE	European	386340	musculoskeletal	1
6	38650628	T	G	rs4746	GLO1	0.36	0.094	0.1	0.46	Toxic effect of (non-ethyl) alcohol and petroleum and other solvents	UKB-SAIGE	European	408553	injuries & poisonings	1
6	38650628	T	G	rs4746	GLO1	0.37	-0.077	0.085	0.46	Dermatophytosis	UKB-SAIGE	European	406581	infectious diseases	1
6	38650628	T	G	rs4746	GLO1	0.37	-0.03	0.034	0.46	Non-Hodgkins lymphoma	UKB-SAIGE	European	406259	neoplasms	1
6	38650628	T	G	rs4746	GLO1	0.37	-0.042	0.046	0.46	Hypoglycemia	UKB-SAIGE	European	387258	endocrine/metabolic	1
6	38650628	T	G	rs4746	GLO1	0.37	0.023	0.025	0.46	Gout	UKB-SAIGE	European	408393	endocrine/metabolic	1
6	38650628	T	G	rs4746	GLO1	0.37	-0.13	0.14	0.46	Myoclonus	UKB-SAIGE	European	395304	neurological	1
6	38650628	T	G	rs4746	GLO1	0.37	-0.032	0.035	0.46	Abnormality of gait	UKB-SAIGE	European	407818	neurological	1
6	38650628	T	G	rs4746	GLO1	0.37	0.04	0.044	0.46	Primary open angle glaucoma	UKB-SAIGE	European	398798	sense organs	1
6	38650628	T	G	rs4746	GLO1	0.37	-0.015	0.017	0.46	Duodenitis	UKB-SAIGE	European	385779	digestive	1
6	38650628	T	G	rs4746	GLO1	0.37	0.018	0.02	0.46	Hemorrhage of gastrointestinal tract	UKB-SAIGE	European	390386	digestive	1
6	38650628	T	G	rs4746	GLO1	0.37	-0.11	0.12	0.46	Non-proliferative glomerulonephritis	UKB-SAIGE	European	397738	genitourinary	1
6	38650628	T	G	rs4746	GLO1	0.37	0.044	0.049	0.46	Chronic glomerulonephritis, NOS	UKB-SAIGE	European	398447	genitourinary	1
6	38650628	T	G	rs4746	GLO1	0.37	-0.072	0.081	0.46	Other nonspecific findings on examination of urine	UKB-SAIGE	European	405718	genitourinary	1
6	38650628	T	G	rs4746	GLO1	0.37	0.044	0.049	0.46	Antepartum hemorrhage, abruptio placentae, and placenta previa	UKB-SAIGE	European	401812	pregnancy complications	1
6	38650628	T	G	rs4746	GLO1	0.38	-0.072	0.083	0.46	Personal history of diseases of blood and blood-forming organs	UKB-SAIGE	European	401666	hematopoietic	1
6	38650628	T	G	rs4746	GLO1	0.38	-0.015	0.017	0.46	Cardiac conduction disorders	UKB-SAIGE	European	387878	circulatory system	1
6	38650628	T	G	rs4746	GLO1	0.38	0.073	0.082	0.46	Respiratory complications	UKB-SAIGE	European	399821	respiratory	1
6	38650628	T	G	rs4746	GLO1	0.38	0.075	0.086	0.46	Abscess or ulceration of vulva	UKB-SAIGE	European	400031	genitourinary	1
6	38650628	T	G	rs4746	GLO1	0.38	0.15	0.17	0.46	Dysplasia of female genital organs	UKB-SAIGE	European	396456	genitourinary	1
6	38650628	T	G	rs4746	GLO1	0.38	-0.029	0.033	0.46	Hemorrhage during pregnancy; childbirth and postpartum	UKB-SAIGE	European	402951	pregnancy complications	1
6	38650628	T	G	rs4746	GLO1	0.38	-0.13	0.15	0.46	Keratoderma, acquired	UKB-SAIGE	European	403962	dermatologic	1
6	38650628	T	G	rs4746	GLO1	0.38	-0.096	0.11	0.46	Hypothermia/Chills	UKB-SAIGE	European	408961	symptoms	1
6	38650628	T	G	rs4746	GLO1	0.38	-0.035	0.039	0.46	Fracture of unspecified bones	UKB-SAIGE	European	389069	injuries & poisonings	1
6	38650628	T	G	rs4746	GLO1	0.38	0.12	0.14	0.46	Infusion and transfusion reaction	UKB-SAIGE	European	404921	injuries & poisonings	1
6	38650628	T	G	rs4746	GLO1	0.39	0.022	0.025	0.46	Staphylococcus infections	UKB-SAIGE	European	397046	infectious diseases	1
6	38650628	T	G	rs4746	GLO1	0.39	0.023	0.027	0.46	E. coli	UKB-SAIGE	European	396641	infectious diseases	1
6	38650628	T	G	rs4746	GLO1	0.39	-0.024	0.028	0.46	Cancer within the respiratory system	UKB-SAIGE	European	408926	neoplasms	1
6	38650628	T	G	rs4746	GLO1	0.39	-0.051	0.059	0.46	Large cell lymphoma	UKB-SAIGE	European	405039	neoplasms	1
6	38650628	T	G	rs4746	GLO1	0.39	-0.16	0.18	0.46	Lymphoid leukemia, acute	UKB-SAIGE	European	404525	neoplasms	1
6	38650628	T	G	rs4746	GLO1	0.39	-0.021	0.025	0.46	Decreased white blood cell count	UKB-SAIGE	European	404559	hematopoietic	1
6	38650628	T	G	rs4746	GLO1	0.39	-0.021	0.025	0.46	Neutropenia	UKB-SAIGE	European	404559	hematopoietic	1
6	38650628	T	G	rs4746	GLO1	0.39	-0.036	0.041	0.46	Acute gastritis	UKB-SAIGE	European	379308	digestive	1
6	38650628	T	G	rs4746	GLO1	0.39	0.013	0.015	0.46	Urinary incontinence	UKB-SAIGE	European	393786	genitourinary	1
6	38650628	T	G	rs4746	GLO1	0.39	-0.0071	0.0081	0.46	Arthropathy NOS	UKB-SAIGE	European	402862	musculoskeletal	1
6	38650628	T	G	rs4746	GLO1	0.39	-0.014	0.016	0.46	Pain in joint	UKB-SAIGE	European	408961	musculoskeletal	1
6	38650628	T	G	rs4746	GLO1	0.4	-0.018	0.021	0.46	Colorectal cancer	UKB-SAIGE	European	387318	neoplasms	1
6	38650628	T	G	rs4746	GLO1	0.4	0.11	0.13	0.46	Neoplasm of uncertain behavior of male genital organs	UKB-SAIGE	European	401899	neoplasms	1
6	38650628	T	G	rs4746	GLO1	0.4	0.061	0.072	0.46	Polycythemia vera	UKB-SAIGE	European	401535	neoplasms	1
6	38650628	T	G	rs4746	GLO1	0.4	-0.012	0.014	0.46	Obesity	UKB-SAIGE	European	408792	endocrine/metabolic	1
6	38650628	T	G	rs4746	GLO1	0.4	-0.03	0.036	0.46	Hypertensive chronic kidney disease	UKB-SAIGE	European	331914	circulatory system	1
6	38650628	T	G	rs4746	GLO1	0.4	0.019	0.023	0.46	Palpitations	UKB-SAIGE	European	384751	circulatory system	1
6	38650628	T	G	rs4746	GLO1	0.4	-0.035	0.041	0.46	Empyema and pneumothorax	UKB-SAIGE	European	398585	respiratory	1
6	38650628	T	G	rs4746	GLO1	0.4	-0.023	0.028	0.46	Acute appendicitis	UKB-SAIGE	European	408160	digestive	1
6	38650628	T	G	rs4746	GLO1	0.4	0.055	0.066	0.46	Cholesterolosis of gallbladder	UKB-SAIGE	European	391765	digestive	1
6	38650628	T	G	rs4746	GLO1	0.4	-0.028	0.033	0.46	Symptoms involving nervous and musculoskeletal systems	UKB-SAIGE	European	408961	symptoms	1
6	38650628	T	G	rs4746	GLO1	0.41	-0.053	0.064	0.46	Gram positive septicemia	UKB-SAIGE	European	394389	infectious diseases	1
6	38650628	T	G	rs4746	GLO1	0.41	-0.087	0.1	0.46	Benign neoplasm of adrenal gland	UKB-SAIGE	European	407584	neoplasms	1
6	38650628	T	G	rs4746	GLO1	0.41	-0.035	0.042	0.46	Nontoxic nodular goiter	UKB-SAIGE	European	392572	endocrine/metabolic	1
6	38650628	T	G	rs4746	GLO1	0.41	-0.011	0.013	0.46	Hypothyroidism NOS	UKB-SAIGE	European	405600	endocrine/metabolic	1
6	38650628	T	G	rs4746	GLO1	0.41	-0.075	0.091	0.46	Mineral deficiency NEC	UKB-SAIGE	European	406734	endocrine/metabolic	1
6	38650628	T	G	rs4746	GLO1	0.41	0.063	0.077	0.46	Proteinuria	UKB-SAIGE	European	408569	endocrine/metabolic	1
6	38650628	T	G	rs4746	GLO1	0.41	-0.098	0.12	0.46	Deficiency of humoral immunity	UKB-SAIGE	European	408612	endocrine/metabolic	1
6	38650628	T	G	rs4746	GLO1	0.41	-0.1	0.12	0.46	Spontaneous ecchymoses	UKB-SAIGE	European	406409	hematopoietic	1
6	38650628	T	G	rs4746	GLO1	0.41	0.051	0.062	0.46	Psychogenic and somatoform disorders	UKB-SAIGE	European	366005	mental disorders	1
6	38650628	T	G	rs4746	GLO1	0.41	-0.068	0.083	0.46	Adjustment reaction	UKB-SAIGE	European	365771	mental disorders	1
6	38650628	T	G	rs4746	GLO1	0.41	0.12	0.15	0.46	Speech and language disorder	UKB-SAIGE	European	408467	mental disorders	1
6	38650628	T	G	rs4746	GLO1	0.41	-0.058	0.072	0.46	Substance addiction and disorders	UKB-SAIGE	European	379747	mental disorders	1
6	38650628	T	G	rs4746	GLO1	0.41	-0.14	0.17	0.46	Peripheral autonomic neuropathy	UKB-SAIGE	European	395281	neurological	1
6	38650628	T	G	rs4746	GLO1	0.41	0.035	0.042	0.46	Other acute and subacute forms of ischemic heart disease	UKB-SAIGE	European	378272	circulatory system	1
6	38650628	T	G	rs4746	GLO1	0.41	-0.0073	0.0089	0.46	Ischemic Heart Disease	UKB-SAIGE	European	408458	circulatory system	1
6	38650628	T	G	rs4746	GLO1	0.41	-0.015	0.018	0.46	Bacterial pneumonia	UKB-SAIGE	European	405248	respiratory	1
6	38650628	T	G	rs4746	GLO1	0.41	0.029	0.036	0.46	Ascites (non malignant)	UKB-SAIGE	European	401602	digestive	1
6	38650628	T	G	rs4746	GLO1	0.41	0.042	0.051	0.46	Calculus of lower urinary tract	UKB-SAIGE	European	401783	genitourinary	1
6	38650628	T	G	rs4746	GLO1	0.41	0.071	0.085	0.46	Inflammatory diseases of uterus, except cervix	UKB-SAIGE	European	400035	genitourinary	1
6	38650628	T	G	rs4746	GLO1	0.41	0.032	0.039	0.46	Noninflammatory disorders of vulva and perineum	UKB-SAIGE	European	400984	genitourinary	1
6	38650628	T	G	rs4746	GLO1	0.41	-0.011	0.014	0.46	Menopausal and postmenopausal disorders	UKB-SAIGE	European	388556	genitourinary	1
6	38650628	T	G	rs4746	GLO1	0.41	-0.084	0.1	0.46	Diabetes or abnormal glucose tolerance complicating pregnancy	UKB-SAIGE	European	408855	pregnancy complications	1
6	38650628	T	G	rs4746	GLO1	0.42	0.071	0.088	0.46	Crushing injury	UKB-SAIGE	European	408961	injuries & poisonings	1
6	38650628	T	G	rs4746	GLO1	0.42	-0.15	0.19	0.46	Cancer of the mouth floor	UKB-SAIGE	European	406875	neoplasms	1
6	38650628	T	G	rs4746	GLO1	0.42	0.053	0.066	0.46	Myeloid leukemia	UKB-SAIGE	European	404933	neoplasms	1
6	38650628	T	G	rs4746	GLO1	0.42	-0.075	0.093	0.46	Other disorders of lipoid metabolism	UKB-SAIGE	European	407768	endocrine/metabolic	1
6	38650628	T	G	rs4746	GLO1	0.42	-0.088	0.11	0.46	Insomnia	UKB-SAIGE	European	403889	neurological	1
6	38650628	T	G	rs4746	GLO1	0.42	-0.092	0.12	0.46	Hereditary and idiopathic peripheral neuropathy	UKB-SAIGE	European	407004	neurological	1
6	38650628	T	G	rs4746	GLO1	0.42	-0.11	0.14	0.46	Cornea replaced by transplant	UKB-SAIGE	European	397861	sense organs	1
6	38650628	T	G	rs4746	GLO1	0.42	-0.1	0.12	0.46	Other heart block	UKB-SAIGE	European	381052	circulatory system	1
6	38650628	T	G	rs4746	GLO1	0.42	-0.038	0.046	0.46	Paroxysmal ventricular tachycardia	UKB-SAIGE	European	381857	circulatory system	1
6	38650628	T	G	rs4746	GLO1	0.42	-0.0077	0.0096	0.46	Cardiac dysrhythmias	UKB-SAIGE	European	405600	circulatory system	1
6	38650628	T	G	rs4746	GLO1	0.42	-0.033	0.041	0.46	Occlusion and stenosis of precerebral arteries	UKB-SAIGE	European	400202	circulatory system	1
6	38650628	T	G	rs4746	GLO1	0.42	-0.069	0.085	0.46	Hyperventilation	UKB-SAIGE	European	408627	respiratory	1
6	38650628	T	G	rs4746	GLO1	0.42	0.053	0.066	0.46	Nephrotic syndrome without mention of glomerulonephritis	UKB-SAIGE	European	398071	genitourinary	1
6	38650628	T	G	rs4746	GLO1	0.42	-0.015	0.019	0.46	Symptoms affecting skin	UKB-SAIGE	European	408961	dermatologic	1
6	38650628	T	G	rs4746	GLO1	0.42	-0.049	0.061	0.46	Sarcoidosis	UKB-SAIGE	European	403220	dermatologic	1
6	38650628	T	G	rs4746	GLO1	0.42	0.11	0.14	0.46	Anomalies of endocrine glands, congenital	UKB-SAIGE	European	408042	congenital anomalies	1
6	38650628	T	G	rs4746	GLO1	0.43	0.12	0.14	0.46	Herpes zoster with nervous system complications	UKB-SAIGE	European	403412	infectious diseases	1
6	38650628	T	G	rs4746	GLO1	0.43	-0.11	0.14	0.46	Type 2 diabetes with ketoacidosis	UKB-SAIGE	European	388861	endocrine/metabolic	1
6	38650628	T	G	rs4746	GLO1	0.43	0.023	0.029	0.46	Inflammation of eyelids	UKB-SAIGE	European	401702	sense organs	1
6	38650628	T	G	rs4746	GLO1	0.43	-0.027	0.034	0.46	Hypertensive heart and/or renal disease	UKB-SAIGE	European	332085	circulatory system	1
6	38650628	T	G	rs4746	GLO1	0.43	-0.0051	0.0064	0.46	Hypertension	UKB-SAIGE	European	408343	circulatory system	1
6	38650628	T	G	rs4746	GLO1	0.43	-0.026	0.033	0.46	Diseases of pulp and periapical tissues	UKB-SAIGE	European	399931	digestive	1
6	38650628	T	G	rs4746	GLO1	0.43	-0.1	0.13	0.46	Gingivitis	UKB-SAIGE	European	398250	digestive	1
6	38650628	T	G	rs4746	GLO1	0.43	-0.058	0.074	0.46	Sialoadenitis	UKB-SAIGE	European	403689	digestive	1
6	38650628	T	G	rs4746	GLO1	0.43	0.052	0.066	0.46	Diarrhea	UKB-SAIGE	European	335248	digestive	1
6	38650628	T	G	rs4746	GLO1	0.43	-0.037	0.048	0.46	Chronic cystitis	UKB-SAIGE	European	380828	genitourinary	1
6	38650628	T	G	rs4746	GLO1	0.43	0.033	0.041	0.46	Dysuria	UKB-SAIGE	European	386129	genitourinary	1
6	38650628	T	G	rs4746	GLO1	0.43	0.014	0.018	0.46	Inflammatory diseases of female pelvic organs	UKB-SAIGE	European	405961	genitourinary	1
6	38650628	T	G	rs4746	GLO1	0.43	0.049	0.063	0.46	Prolapse of vaginal vault after hysterectomy	UKB-SAIGE	European	397243	genitourinary	1
6	38650628	T	G	rs4746	GLO1	0.43	-0.075	0.097	0.46	Keloid scar	UKB-SAIGE	European	404091	dermatologic	1
6	38650628	T	G	rs4746	GLO1	0.43	-0.02	0.026	0.46	Seborrheic keratosis	UKB-SAIGE	European	406531	dermatologic	1
6	38650628	T	G	rs4746	GLO1	0.43	-0.049	0.062	0.46	Other disorders of cervical region	UKB-SAIGE	European	392438	musculoskeletal	1
6	38650628	T	G	rs4746	GLO1	0.43	0.02	0.025	0.46	Ganglion and cyst of synovium, tendon, and bursa	UKB-SAIGE	European	381896	musculoskeletal	1
6	38650628	T	G	rs4746	GLO1	0.43	-0.021	0.026	0.46	Derangement of joint, non-traumatic	UKB-SAIGE	European	405546	musculoskeletal	1
6	38650628	T	G	rs4746	GLO1	0.43	0.068	0.086	0.46	Injury to other and unspecified nerves	UKB-SAIGE	European	408539	injuries & poisonings	1
6	38650628	T	G	rs4746	GLO1	0.44	0.015	0.019	0.46	Symptoms concerning nutrition, metabolism, and development	UKB-SAIGE	European	408961	symptoms	1
6	38650628	T	G	rs4746	GLO1	0.44	-0.065	0.084	0.46	Dermatophytosis / Dermatomycosis	UKB-SAIGE	European	406587	infectious diseases	1
6	38650628	T	G	rs4746	GLO1	0.44	-0.0098	0.013	0.46	Skin cancer	UKB-SAIGE	European	408823	neoplasms	1
6	38650628	T	G	rs4746	GLO1	0.44	0.063	0.082	0.46	Cancer of other female genital organs (excluding uterus and ovary)	UKB-SAIGE	European	390001	neoplasms	1
6	38650628	T	G	rs4746	GLO1	0.44	-0.12	0.16	0.46	Hyperaldosteronism	UKB-SAIGE	European	405462	endocrine/metabolic	1
6	38650628	T	G	rs4746	GLO1	0.44	0.033	0.044	0.46	Protein-calorie malnutrition	UKB-SAIGE	European	407549	endocrine/metabolic	1
6	38650628	T	G	rs4746	GLO1	0.44	0.091	0.12	0.46	Intestinal disaccharidase deficiencies and disaccharide malabsorption	UKB-SAIGE	European	408939	endocrine/metabolic	1
6	38650628	T	G	rs4746	GLO1	0.44	-0.1	0.13	0.46	Alkalosis	UKB-SAIGE	European	401620	endocrine/metabolic	1
6	38650628	T	G	rs4746	GLO1	0.44	-0.12	0.15	0.46	Hemorrhagic disorder due to intrinsic circulating anticoagulants	UKB-SAIGE	European	406367	hematopoietic	1
6	38650628	T	G	rs4746	GLO1	0.44	-0.042	0.055	0.46	Other paralytic syndromes	UKB-SAIGE	European	395869	neurological	1
6	38650628	T	G	rs4746	GLO1	0.44	-0.005	0.0064	0.46	Essential hypertension	UKB-SAIGE	European	408089	circulatory system	1
6	38650628	T	G	rs4746	GLO1	0.44	-0.038	0.05	0.46	Atherosclerosis of the extremities	UKB-SAIGE	European	401406	circulatory system	1
6	38650628	T	G	rs4746	GLO1	0.44	-0.055	0.071	0.46	Lung disease due to external agents	UKB-SAIGE	European	397813	respiratory	1
6	38650628	T	G	rs4746	GLO1	0.44	-0.048	0.062	0.46	Paralytic ileus	UKB-SAIGE	European	335305	digestive	1
6	38650628	T	G	rs4746	GLO1	0.44	0.052	0.068	0.46	Atrophy of female genital tract	UKB-SAIGE	European	399951	genitourinary	1
6	38650628	T	G	rs4746	GLO1	0.44	0.062	0.082	0.46	Preeclampsia and eclampsia	UKB-SAIGE	European	408154	pregnancy complications	1
6	38650628	T	G	rs4746	GLO1	0.44	0.025	0.032	0.46	Fetal distress and abnormal forces of labor	UKB-SAIGE	European	403309	pregnancy complications	1
6	38650628	T	G	rs4746	GLO1	0.44	0.019	0.024	0.46	Diffuse diseases of connective tissue	UKB-SAIGE	European	402867	dermatologic	1
6	38650628	T	G	rs4746	GLO1	0.44	-0.019	0.024	0.46	Unspecified polyarthropathy or polyarthritis	UKB-SAIGE	European	369354	musculoskeletal	1
6	38650628	T	G	rs4746	GLO1	0.44	0.011	0.015	0.46	Enthesopathy	UKB-SAIGE	European	388379	musculoskeletal	1
6	38650628	T	G	rs4746	GLO1	0.44	0.061	0.079	0.46	Cyst of bone	UKB-SAIGE	European	391360	musculoskeletal	1
6	38650628	T	G	rs4746	GLO1	0.45	0.022	0.028	0.46	Infection/inflammation of internal prosthetic device; implant; and graft	UKB-SAIGE	European	404828	infectious diseases	1
6	38650628	T	G	rs4746	GLO1	0.45	0.061	0.081	0.46	Cancer of tongue	UKB-SAIGE	European	407129	neoplasms	1
6	38650628	T	G	rs4746	GLO1	0.45	-0.11	0.14	0.46	Acromegaly and gigantism	UKB-SAIGE	European	405481	endocrine/metabolic	1
6	38650628	T	G	rs4746	GLO1	0.45	-0.069	0.091	0.46	Ovarian dysfunction	UKB-SAIGE	European	405630	endocrine/metabolic	1
6	38650628	T	G	rs4746	GLO1	0.45	0.083	0.11	0.46	Disorders of phosphorus metabolism	UKB-SAIGE	European	407006	endocrine/metabolic	1
6	38650628	T	G	rs4746	GLO1	0.45	0.074	0.097	0.46	Corneal dystrophy	UKB-SAIGE	European	397973	sense organs	1
6	38650628	T	G	rs4746	GLO1	0.45	0.016	0.022	0.46	Glaucoma	UKB-SAIGE	European	402223	sense organs	1
6	38650628	T	G	rs4746	GLO1	0.45	-0.082	0.11	0.46	Pain, swelling or discharge of eye	UKB-SAIGE	European	401415	sense organs	1
6	38650628	T	G	rs4746	GLO1	0.45	-0.028	0.037	0.46	Elevated blood pressure reading without diagnosis of hypertension	UKB-SAIGE	European	331853	circulatory system	1
6	38650628	T	G	rs4746	GLO1	0.45	0.036	0.047	0.46	Arrhythmia (cardiac) NOS	UKB-SAIGE	European	381841	circulatory system	1
6	38650628	T	G	rs4746	GLO1	0.45	0.13	0.18	0.46	Heart transplant/surgery	UKB-SAIGE	European	402898	circulatory system	1
6	38650628	T	G	rs4746	GLO1	0.45	0.054	0.072	0.46	Giant cell arteritis	UKB-SAIGE	European	400983	circulatory system	1
6	38650628	T	G	rs4746	GLO1	0.45	-0.02	0.026	0.46	Chronic liver disease and cirrhosis	UKB-SAIGE	European	402950	digestive	1
6	38650628	T	G	rs4746	GLO1	0.45	0.018	0.023	0.46	Irregular menstrual bleeding	UKB-SAIGE	European	381674	genitourinary	1
6	38650628	T	G	rs4746	GLO1	0.45	0.05	0.066	0.46	Unspecified erythematous condition	UKB-SAIGE	European	403140	dermatologic	1
6	38650628	T	G	rs4746	GLO1	0.45	0.13	0.18	0.46	Poisoning by agents primarily acting on the smooth and skeletal muscles and respiratory system	UKB-SAIGE	European	381861	injuries & poisonings	1
6	38650628	T	G	rs4746	GLO1	0.45	0.14	0.19	0.46	Poisoning by agents primarily affecting skin & mucous membrane, ophthalmological, otorhinolaryngological, & dental drugs	UKB-SAIGE	European	381855	injuries & poisonings	1
6	38650628	T	G	rs4746	GLO1	0.46	-0.074	0.099	0.46	Other infectious and parasitic diseases	UKB-SAIGE	European	408634	infectious diseases	1
6	38650628	T	G	rs4746	GLO1	0.46	-0.074	0.1	0.46	Malignant neoplasm of gallbladder and extrahepatic bile ducts	UKB-SAIGE	European	393568	neoplasms	1
6	38650628	T	G	rs4746	GLO1	0.46	-0.14	0.19	0.46	Nerve root lesions	UKB-SAIGE	European	394124	neurological	1
6	38650628	T	G	rs4746	GLO1	0.46	0.08	0.11	0.46	Chorioretinal inflammations, scars, and other disorders of choroid	UKB-SAIGE	European	397932	sense organs	1
6	38650628	T	G	rs4746	GLO1	0.46	-0.11	0.15	0.46	Keratoconus	UKB-SAIGE	European	397848	sense organs	1
6	38650628	T	G	rs4746	GLO1	0.47	-0.021	0.029	0.46	Cancer of other female genital organs	UKB-SAIGE	European	392158	neoplasms	1
6	38650628	T	G	rs4746	GLO1	0.47	-0.032	0.044	0.46	Cancer of kidney and renal pelvis	UKB-SAIGE	European	405841	neoplasms	1
6	38650628	T	G	rs4746	GLO1	0.47	-0.076	0.11	0.46	Cancer of eye	UKB-SAIGE	European	407415	neoplasms	1
6	38650628	T	G	rs4746	GLO1	0.47	-0.011	0.015	0.46	Secondary malignant neoplasm	UKB-SAIGE	European	380087	neoplasms	1
6	38650628	T	G	rs4746	GLO1	0.47	0.026	0.035	0.46	Hemangioma and lymphangioma, any site	UKB-SAIGE	European	408961	neoplasms	1
6	38650628	T	G	rs4746	GLO1	0.47	-0.052	0.073	0.46	Disorders of magnesium metabolism	UKB-SAIGE	European	407209	endocrine/metabolic	1
6	38650628	T	G	rs4746	GLO1	0.47	-0.026	0.036	0.46	Thrombocytopenia	UKB-SAIGE	European	407844	hematopoietic	1
6	38650628	T	G	rs4746	GLO1	0.47	-0.058	0.081	0.46	Hallucinations	UKB-SAIGE	European	402691	mental disorders	1
6	38650628	T	G	rs4746	GLO1	0.47	0.14	0.2	0.46	Dysthymic disorder	UKB-SAIGE	European	365529	mental disorders	1
6	38650628	T	G	rs4746	GLO1	0.47	0.048	0.066	0.46	Sensorineural hearing loss	UKB-SAIGE	European	405018	sense organs	1
6	38650628	T	G	rs4746	GLO1	0.47	-0.11	0.15	0.46	Oral aphthae	UKB-SAIGE	European	403408	digestive	1
6	38650628	T	G	rs4746	GLO1	0.47	0.01	0.014	0.46	Reflux esophagitis	UKB-SAIGE	European	379826	digestive	1
6	38650628	T	G	rs4746	GLO1	0.47	-0.016	0.022	0.46	Other disorders of intestine	UKB-SAIGE	European	391538	digestive	1
6	38650628	T	G	rs4746	GLO1	0.47	0.0087	0.012	0.46	Irregular menstrual cycle/bleeding	UKB-SAIGE	European	393737	genitourinary	1
6	38650628	T	G	rs4746	GLO1	0.47	0.039	0.053	0.46	Psoriatic arthropathy	UKB-SAIGE	European	398907	dermatologic	1
6	38650628	T	G	rs4746	GLO1	0.47	0.099	0.14	0.46	Poisoning by agents primarily affecting the gastrointestinal system	UKB-SAIGE	European	381905	injuries & poisonings	1
6	38650628	T	G	rs4746	GLO1	0.48	-0.01	0.015	0.46	Complications of surgical and medical procedures	UKB-SAIGE	European	408961	injuries & poisonings	1
6	38650628	T	G	rs4746	GLO1	0.48	-0.1	0.14	0.46	Von willebrand's disease	UKB-SAIGE	European	406379	hematopoietic	1
6	38650628	T	G	rs4746	GLO1	0.48	0.056	0.08	0.46	Tension headache	UKB-SAIGE	European	365791	mental disorders	1
6	38650628	T	G	rs4746	GLO1	0.48	-0.032	0.045	0.46	First degree AV block	UKB-SAIGE	European	381907	circulatory system	1
6	38650628	T	G	rs4746	GLO1	0.48	-0.0057	0.0081	0.46	Diseases of esophagus	UKB-SAIGE	European	405127	digestive	1
6	38650628	T	G	rs4746	GLO1	0.48	-0.025	0.035	0.46	Flatulence	UKB-SAIGE	European	336472	digestive	1
6	38650628	T	G	rs4746	GLO1	0.48	0.018	0.025	0.46	Other symptoms involving abdomen and pelvis	UKB-SAIGE	European	388352	digestive	1
6	38650628	T	G	rs4746	GLO1	0.48	-0.02	0.028	0.46	Chronic renal failure [CKD]	UKB-SAIGE	European	400231	genitourinary	1
6	38650628	T	G	rs4746	GLO1	0.48	-0.028	0.04	0.46	Cyst of kidney, acquired	UKB-SAIGE	European	398862	genitourinary	1
6	38650628	T	G	rs4746	GLO1	0.48	-0.029	0.041	0.46	Dyspareunia	UKB-SAIGE	European	400701	genitourinary	1
6	38650628	T	G	rs4746	GLO1	0.48	-0.061	0.086	0.46	Infections of genitourinary tract during pregnancy	UKB-SAIGE	European	408855	pregnancy complications	1
6	38650628	T	G	rs4746	GLO1	0.48	-0.021	0.03	0.46	Rash and other nonspecific skin eruption	UKB-SAIGE	European	405564	dermatologic	1
6	38650628	T	G	rs4746	GLO1	0.48	-0.059	0.084	0.46	Localized superficial swelling, mass, or lump	UKB-SAIGE	European	403691	symptoms	1
6	38650628	T	G	rs4746	GLO1	0.48	0.11	0.16	0.46	Acne	UKB-SAIGE	European	399333	dermatologic	1
6	38650628	T	G	rs4746	GLO1	0.48	-0.014	0.02	0.46	Spondylosis without myelopathy	UKB-SAIGE	European	396994	musculoskeletal	1
6	38650628	T	G	rs4746	GLO1	0.48	0.062	0.088	0.46	Neural tube defects	UKB-SAIGE	European	408650	congenital anomalies	1
6	38650628	T	G	rs4746	GLO1	0.48	-0.086	0.12	0.46	Congenital anomalies of the eye	UKB-SAIGE	European	408525	congenital anomalies	1
6	38650628	T	G	rs4746	GLO1	0.48	-0.095	0.14	0.46	Congenital musculoskeletal deformities of spine	UKB-SAIGE	European	407941	congenital anomalies	1
6	38650628	T	G	rs4746	GLO1	0.48	0.023	0.032	0.46	Poisoning by psychotropic agents	UKB-SAIGE	European	383737	injuries & poisonings	1
6	38650628	T	G	rs4746	GLO1	0.49	-0.0058	0.0083	0.46	Disorders of lipoid metabolism	UKB-SAIGE	European	408961	endocrine/metabolic	1
6	38650628	T	G	rs4746	GLO1	0.49	-0.068	0.098	0.46	Immunity deficiency	UKB-SAIGE	European	408680	endocrine/metabolic	1
6	38650628	T	G	rs4746	GLO1	0.49	-0.011	0.016	0.46	Senile cataract	UKB-SAIGE	European	396978	sense organs	1
6	38650628	T	G	rs4746	GLO1	0.49	-0.027	0.039	0.46	Orthostatic hypotension	UKB-SAIGE	European	389252	circulatory system	1
6	38650628	T	G	rs4746	GLO1	0.49	-0.02	0.029	0.46	Acute upper respiratory infections of multiple or unspecified sites	UKB-SAIGE	European	408782	respiratory	1
6	38650628	T	G	rs4746	GLO1	0.49	0.019	0.029	0.46	Abnormal findings examination of lungs	UKB-SAIGE	European	408961	respiratory	1
6	38650628	T	G	rs4746	GLO1	0.49	0.015	0.022	0.46	Other and unspecified disc disorder	UKB-SAIGE	European	396351	musculoskeletal	1
6	38650628	T	G	rs4746	GLO1	0.49	0.019	0.028	0.46	Cardiac congenital anomalies	UKB-SAIGE	European	408783	congenital anomalies	1
6	38650628	T	G	rs4746	GLO1	0.5	0.033	0.048	0.46	Viral Enteritis	UKB-SAIGE	European	400832	infectious diseases	1
6	38650628	T	G	rs4746	GLO1	0.5	0.046	0.069	0.46	Hepatitis NOS	UKB-SAIGE	European	403744	infectious diseases	1
6	38650628	T	G	rs4746	GLO1	0.5	-0.027	0.041	0.46	Foreign body injury	UKB-SAIGE	European	408961	injuries & poisonings	1
6	38650628	T	G	rs4746	GLO1	0.5	-0.0078	0.012	0.46	Other ill-defined and unknown causes of morbidity and mortality	UKB-SAIGE	European	408961	symptoms	1
6	38650628	T	G	rs4746	GLO1	0.5	-0.019	0.028	0.46	Melanomas of skin, dx or hx	UKB-SAIGE	European	397762	neoplasms	1
6	38650628	T	G	rs4746	GLO1	0.5	-0.019	0.028	0.46	Melanomas of skin	UKB-SAIGE	European	397762	neoplasms	1
6	38650628	T	G	rs4746	GLO1	0.5	-0.05	0.074	0.46	Nodular lymphoma	UKB-SAIGE	European	404837	neoplasms	1
6	38650628	T	G	rs4746	GLO1	0.5	-0.1	0.15	0.46	Toxic multinodular goiter	UKB-SAIGE	European	391520	endocrine/metabolic	1
6	38650628	T	G	rs4746	GLO1	0.5	-0.065	0.098	0.46	Chronic lymphocytic thyroiditis	UKB-SAIGE	European	391639	endocrine/metabolic	1
6	38650628	T	G	rs4746	GLO1	0.5	-0.0086	0.013	0.46	Other anemias	UKB-SAIGE	European	402282	hematopoietic	1
6	38650628	T	G	rs4746	GLO1	0.5	0.05	0.074	0.46	Major depressive disorder	UKB-SAIGE	European	365838	mental disorders	1
6	38650628	T	G	rs4746	GLO1	0.5	-0.018	0.026	0.46	Cystitis	UKB-SAIGE	European	382884	genitourinary	1
6	38650628	T	G	rs4746	GLO1	0.5	-0.024	0.036	0.46	Lump or mass in breast	UKB-SAIGE	European	403271	genitourinary	1
6	38650628	T	G	rs4746	GLO1	0.5	0.056	0.083	0.46	Corns and callosities	UKB-SAIGE	European	404168	dermatologic	1
6	38650628	T	G	rs4746	GLO1	0.5	-0.016	0.023	0.46	Other disorders of bone and cartilage	UKB-SAIGE	European	394814	musculoskeletal	1
6	38650628	T	G	rs4746	GLO1	0.5	-0.011	0.017	0.46	Osteoporosis, osteopenia and pathological fracture	UKB-SAIGE	European	408961	musculoskeletal	1
6	38650628	T	G	rs4746	GLO1	0.5	-0.014	0.021	0.46	Swelling of limb	UKB-SAIGE	European	408131	symptoms	1
6	38650628	T	G	rs4746	GLO1	0.5	0.073	0.11	0.46	Pallor and flushing	UKB-SAIGE	European	407320	symptoms	1
6	38650628	T	G	rs4746	GLO1	0.51	-0.023	0.035	0.46	Cervical cancer	UKB-SAIGE	European	383561	neoplasms	1
6	38650628	T	G	rs4746	GLO1	0.51	-0.029	0.045	0.46	Malignant neoplasm of kidney, except pelvis	UKB-SAIGE	European	405798	neoplasms	1
6	38650628	T	G	rs4746	GLO1	0.51	0.11	0.17	0.46	Benign neoplasm of eye, uveal	UKB-SAIGE	European	407307	neoplasms	1
6	38650628	T	G	rs4746	GLO1	0.51	-0.036	0.054	0.46	Nontoxic multinodular goiter	UKB-SAIGE	European	392109	endocrine/metabolic	1
6	38650628	T	G	rs4746	GLO1	0.51	-0.065	0.098	0.46	Polycystic ovaries	UKB-SAIGE	European	405595	endocrine/metabolic	1
6	38650628	T	G	rs4746	GLO1	0.51	-0.031	0.048	0.46	Extrapyramidal disease and abnormal movement disorders	UKB-SAIGE	European	396100	neurological	1
6	38650628	T	G	rs4746	GLO1	0.51	0.065	0.097	0.46	Migrain with aura	UKB-SAIGE	European	398992	neurological	1
6	38650628	T	G	rs4746	GLO1	0.51	-0.093	0.14	0.46	Encounter for long-term (current) use of anticoagulants, antithrombotics, aspirin	UKB-SAIGE	European	369689	circulatory system	1
6	38650628	T	G	rs4746	GLO1	0.51	0.018	0.028	0.46	Diseases of the larynx and vocal cords	UKB-SAIGE	European	392675	respiratory	1
6	38650628	T	G	rs4746	GLO1	0.51	-0.036	0.055	0.46	Acute periodontitis	UKB-SAIGE	European	398804	digestive	1
6	38650628	T	G	rs4746	GLO1	0.51	-0.017	0.025	0.46	Ulcerative colitis	UKB-SAIGE	European	337978	digestive	1
6	38650628	T	G	rs4746	GLO1	0.51	-0.0078	0.012	0.46	Personal history of diseases of digestive system	UKB-SAIGE	European	350175	digestive	1
6	38650628	T	G	rs4746	GLO1	0.51	-0.045	0.069	0.46	Arthropathy associated with infections	UKB-SAIGE	European	366246	musculoskeletal	1
6	38650628	T	G	rs4746	GLO1	0.51	0.089	0.13	0.46	Sacroiliitis NEC	UKB-SAIGE	European	365198	musculoskeletal	1
6	38650628	T	G	rs4746	GLO1	0.51	-0.021	0.032	0.46	Other acquired musculoskeletal deformity	UKB-SAIGE	European	396835	musculoskeletal	1
6	38650628	T	G	rs4746	GLO1	0.51	0.052	0.077	0.46	Upper gastrointestinal congenital anomalies	UKB-SAIGE	European	407065	congenital anomalies	1
6	38650628	T	G	rs4746	GLO1	0.51	0.012	0.018	0.46	Nonspecific findings on examination of blood	UKB-SAIGE	European	408961	symptoms	1
6	38650628	T	G	rs4746	GLO1	0.51	-0.023	0.035	0.46	Fracture of humerus	UKB-SAIGE	European	389457	injuries & poisonings	1
6	38650628	T	G	rs4746	GLO1	0.52	-0.036	0.057	0.46	Cancer of larynx, pharynx, nasal cavities	UKB-SAIGE	European	407449	neoplasms	1
6	38650628	T	G	rs4746	GLO1	0.52	0.067	0.1	0.46	Neoplasm of uncertain behavior of skin	UKB-SAIGE	European	395253	neoplasms	1
6	38650628	T	G	rs4746	GLO1	0.52	0.064	0.1	0.46	Type 2 diabetes with renal manifestations	UKB-SAIGE	European	388955	endocrine/metabolic	1
6	38650628	T	G	rs4746	GLO1	0.52	-0.0054	0.0083	0.46	Hyperlipidemia	UKB-SAIGE	European	408878	endocrine/metabolic	1
6	38650628	T	G	rs4746	GLO1	0.52	0.031	0.048	0.46	Acute pharyngitis	UKB-SAIGE	European	407317	respiratory	1
6	38650628	T	G	rs4746	GLO1	0.52	-0.014	0.022	0.46	Gastric ulcer	UKB-SAIGE	European	405634	digestive	1
6	38650628	T	G	rs4746	GLO1	0.52	-0.03	0.047	0.46	Stricture/obstruction of ureter	UKB-SAIGE	European	398515	genitourinary	1
6	38650628	T	G	rs4746	GLO1	0.52	0.011	0.018	0.46	Urinary calculus	UKB-SAIGE	European	407648	genitourinary	1
6	38650628	T	G	rs4746	GLO1	0.52	0.03	0.046	0.46	Pelvic inflammatory disease (PID)	UKB-SAIGE	European	400693	genitourinary	1
6	38650628	T	G	rs4746	GLO1	0.52	-0.011	0.016	0.46	Polyp of corpus uteri	UKB-SAIGE	European	404294	genitourinary	1
6	38650628	T	G	rs4746	GLO1	0.52	-0.05	0.078	0.46	Ectopic pregnancy	UKB-SAIGE	European	401277	pregnancy complications	1
6	38650628	T	G	rs4746	GLO1	0.52	0.025	0.04	0.46	Diseases of nail, NOS	UKB-SAIGE	European	403644	dermatologic	1
6	38650628	T	G	rs4746	GLO1	0.52	0.11	0.17	0.46	Arthropathy associated with neurological disorders	UKB-SAIGE	European	365887	musculoskeletal	1
6	38650628	T	G	rs4746	GLO1	0.52	0.015	0.024	0.46	Spinal stenosis	UKB-SAIGE	European	395650	musculoskeletal	1
6	38650628	T	G	rs4746	GLO1	0.52	0.018	0.027	0.46	Synovitis and tenosynovitis	UKB-SAIGE	European	381465	musculoskeletal	1
6	38650628	T	G	rs4746	GLO1	0.53	-0.047	0.076	0.46	Suicidal ideation or attempt	UKB-SAIGE	European	365819	mental disorders	1
6	38650628	T	G	rs4746	GLO1	0.53	0.11	0.17	0.46	Chorioretinal scars	UKB-SAIGE	European	397830	sense organs	1
6	38650628	T	G	rs4746	GLO1	0.53	-0.019	0.031	0.46	Atrioventricular [AV] block	UKB-SAIGE	European	383044	circulatory system	1
6	38650628	T	G	rs4746	GLO1	0.53	-0.1	0.17	0.46	Atrophy of edentulous alveolar ridge	UKB-SAIGE	European	398209	digestive	1
6	38650628	T	G	rs4746	GLO1	0.53	0.0078	0.013	0.46	Cholelithiasis	UKB-SAIGE	European	405084	digestive	1
6	38650628	T	G	rs4746	GLO1	0.53	0.032	0.051	0.46	Obstruction of bile duct	UKB-SAIGE	European	392084	digestive	1
6	38650628	T	G	rs4746	GLO1	0.53	0.0046	0.0073	0.46	Abdominal pain	UKB-SAIGE	European	408961	symptoms	1
6	38650628	T	G	rs4746	GLO1	0.53	0.06	0.096	0.46	Poisoning by primarily systemic agents	UKB-SAIGE	European	382016	injuries & poisonings	1
6	38650628	T	G	rs4746	GLO1	0.54	-0.11	0.18	0.46	Varicella infection	UKB-SAIGE	European	403381	infectious diseases	1
6	38650628	T	G	rs4746	GLO1	0.54	0.049	0.079	0.46	Myeloid leukemia, acute	UKB-SAIGE	European	404784	neoplasms	1
6	38650628	T	G	rs4746	GLO1	0.54	0.046	0.075	0.46	Polyneuropathy in diabetes	UKB-SAIGE	European	389110	endocrine/metabolic	1
6	38650628	T	G	rs4746	GLO1	0.54	-0.035	0.057	0.46	Subjective visual disturbances	UKB-SAIGE	European	406269	sense organs	1
6	38650628	T	G	rs4746	GLO1	0.54	-0.033	0.054	0.46	Intracerebral hemorrhage	UKB-SAIGE	European	399717	circulatory system	1
6	38650628	T	G	rs4746	GLO1	0.54	-0.027	0.043	0.46	Allergic rhinitis	UKB-SAIGE	European	391105	respiratory	1
6	38650628	T	G	rs4746	GLO1	0.54	0.036	0.06	0.46	Chronic periodontitis	UKB-SAIGE	European	398697	digestive	1
6	38650628	T	G	rs4746	GLO1	0.54	0.018	0.028	0.46	Pelvic peritoneal adhesions, female (postoperative) (postinfection)	UKB-SAIGE	European	402303	genitourinary	1
6	38650628	T	G	rs4746	GLO1	0.54	0.05	0.081	0.46	Rosacea	UKB-SAIGE	European	402982	dermatologic	1
6	38650628	T	G	rs4746	GLO1	0.54	-0.018	0.029	0.46	Erythematous conditions	UKB-SAIGE	European	405092	dermatologic	1
6	38650628	T	G	rs4746	GLO1	0.54	-0.11	0.18	0.46	Other symptoms referable to back	UKB-SAIGE	European	391980	musculoskeletal	1
6	38650628	T	G	rs4746	GLO1	0.55	-0.07	0.12	0.46	Human immunodeficiency virus [HIV] disease	UKB-SAIGE	European	403459	infectious diseases	1
6	38650628	T	G	rs4746	GLO1	0.55	-0.013	0.021	0.46	Postoperative infection	UKB-SAIGE	European	406832	infectious diseases	1
6	38650628	T	G	rs4746	GLO1	0.55	0.067	0.11	0.46	Hereditary hemolytic anemias	UKB-SAIGE	European	390182	hematopoietic	1
6	38650628	T	G	rs4746	GLO1	0.55	0.07	0.12	0.46	Infantile cerebral palsy	UKB-SAIGE	European	395354	neurological	1
6	38650628	T	G	rs4746	GLO1	0.55	0.014	0.023	0.46	Other disorders of eye	UKB-SAIGE	European	405155	sense organs	1
6	38650628	T	G	rs4746	GLO1	0.55	-0.037	0.063	0.46	Tinnitus	UKB-SAIGE	European	405077	sense organs	1
6	38650628	T	G	rs4746	GLO1	0.55	-0.085	0.14	0.46	Hemorrhage NOS	UKB-SAIGE	European	388004	circulatory system	1
6	38650628	T	G	rs4746	GLO1	0.55	-0.034	0.057	0.46	Hemorrhage from gastrointestinal ulcer	UKB-SAIGE	European	402142	digestive	1
6	38650628	T	G	rs4746	GLO1	0.55	0.014	0.024	0.46	Abnormal results of function study of liver	UKB-SAIGE	European	403534	digestive	1
6	38650628	T	G	rs4746	GLO1	0.55	-0.019	0.032	0.46	Hematemesis	UKB-SAIGE	European	387118	digestive	1
6	38650628	T	G	rs4746	GLO1	0.55	-0.082	0.14	0.46	Oliguria and anuria	UKB-SAIGE	European	385037	genitourinary	1
6	38650628	T	G	rs4746	GLO1	0.55	-0.055	0.092	0.46	Dystrophy of female genital tract	UKB-SAIGE	European	399747	genitourinary	1
6	38650628	T	G	rs4746	GLO1	0.55	-0.082	0.14	0.46	Changes in skin texture	UKB-SAIGE	European	403515	dermatologic	1
6	38650628	T	G	rs4746	GLO1	0.55	0.03	0.05	0.46	Osteopenia or other disorder of bone and cartilage	UKB-SAIGE	European	402099	musculoskeletal	1
6	38650628	T	G	rs4746	GLO1	0.55	0.016	0.027	0.46	Cardiac and circulatory congenital anomalies	UKB-SAIGE	European	408961	congenital anomalies	1
6	38650628	T	G	rs4746	GLO1	0.55	-0.035	0.059	0.46	Adverse effects of sedatives or other central nervous system depressants and anesthetics	UKB-SAIGE	European	382385	injuries & poisonings	1
6	38650628	T	G	rs4746	GLO1	0.56	0.011	0.019	0.46	Other tests	UKB-SAIGE	European	408961	symptoms	1
6	38650628	T	G	rs4746	GLO1	0.56	-0.0057	0.0098	0.46	Chemotherapy	UKB-SAIGE	European	392402	neoplasms	1
6	38650628	T	G	rs4746	GLO1	0.56	-0.0076	0.013	0.46	Other peripheral nerve disorders	UKB-SAIGE	European	406659	neurological	1
6	38650628	T	G	rs4746	GLO1	0.56	0.054	0.093	0.46	Anomalous atrioventricular excitation	UKB-SAIGE	European	381152	circulatory system	1
6	38650628	T	G	rs4746	GLO1	0.56	0.034	0.057	0.46	Acute tonsillitis	UKB-SAIGE	European	390659	respiratory	1
6	38650628	T	G	rs4746	GLO1	0.56	-0.043	0.073	0.46	Bronchopneumonia and lung abscess	UKB-SAIGE	European	398913	respiratory	1
6	38650628	T	G	rs4746	GLO1	0.56	-0.028	0.048	0.46	Postinflammatory pulmonary fibrosis	UKB-SAIGE	European	398298	respiratory	1
6	38650628	T	G	rs4746	GLO1	0.56	-0.042	0.072	0.46	Dependence on respirator [Ventilator] or supplemental oxygen	UKB-SAIGE	European	397802	respiratory	1
6	38650628	T	G	rs4746	GLO1	0.56	-0.04	0.069	0.46	Splenomegaly	UKB-SAIGE	European	385583	digestive	1
6	38650628	T	G	rs4746	GLO1	0.56	-0.092	0.16	0.46	Proliferative glomerulonephritis	UKB-SAIGE	European	397681	genitourinary	1
6	38650628	T	G	rs4746	GLO1	0.56	-0.057	0.097	0.46	Anatomical abnormatilies of kidney and ureters	UKB-SAIGE	European	397815	genitourinary	1
6	38650628	T	G	rs4746	GLO1	0.56	0.1	0.17	0.46	Infertility, male	UKB-SAIGE	European	389161	genitourinary	1
6	38650628	T	G	rs4746	GLO1	0.56	-0.028	0.047	0.46	Cystic mastopathy	UKB-SAIGE	European	402674	genitourinary	1
6	38650628	T	G	rs4746	GLO1	0.56	-0.021	0.036	0.46	Abnormal findings on mammogram or breast exam	UKB-SAIGE	European	403326	genitourinary	1
6	38650628	T	G	rs4746	GLO1	0.56	0.047	0.08	0.46	Premenopausal menorrhagia	UKB-SAIGE	European	378168	genitourinary	1
6	38650628	T	G	rs4746	GLO1	0.56	0.09	0.15	0.46	Antihypertensive agents causing adverse effects	UKB-SAIGE	European	381882	injuries & poisonings	1
6	38650628	T	G	rs4746	GLO1	0.57	-0.063	0.11	0.46	Other disorders of neurohypophysis	UKB-SAIGE	European	405544	endocrine/metabolic	1
6	38650628	T	G	rs4746	GLO1	0.57	-0.1	0.19	0.46	Hyperglyceridemia	UKB-SAIGE	European	373092	endocrine/metabolic	1
6	38650628	T	G	rs4746	GLO1	0.57	-0.013	0.022	0.46	Electrolyte imbalance	UKB-SAIGE	European	405629	endocrine/metabolic	1
6	38650628	T	G	rs4746	GLO1	0.57	-0.06	0.11	0.46	Other vitamin B12 deficiency anemia	UKB-SAIGE	European	390204	hematopoietic	1
6	38650628	T	G	rs4746	GLO1	0.57	-0.03	0.053	0.46	Anemia of chronic disease	UKB-SAIGE	European	390728	hematopoietic	1
6	38650628	T	G	rs4746	GLO1	0.57	-0.0067	0.012	0.46	Angina pectoris	UKB-SAIGE	European	393278	circulatory system	1
6	38650628	T	G	rs4746	GLO1	0.57	0.013	0.023	0.46	Peripheral vascular disease	UKB-SAIGE	European	404522	circulatory system	1
6	38650628	T	G	rs4746	GLO1	0.57	0.0083	0.015	0.46	Other diseases of respiratory system, not elsewhere classified	UKB-SAIGE	European	408961	respiratory	1
6	38650628	T	G	rs4746	GLO1	0.57	-0.09	0.16	0.46	Urinary complications NEC	UKB-SAIGE	European	394777	genitourinary	1
6	38650628	T	G	rs4746	GLO1	0.57	-0.056	0.099	0.46	Breast disorder NOS	UKB-SAIGE	European	407185	genitourinary	1
6	38650628	T	G	rs4746	GLO1	0.57	0.044	0.077	0.46	Nervous system congenital anomalies	UKB-SAIGE	European	408730	congenital anomalies	1
6	38650628	T	G	rs4746	GLO1	0.57	-0.013	0.022	0.46	Open wounds of extremities	UKB-SAIGE	European	404645	injuries & poisonings	1
6	38650628	T	G	rs4746	GLO1	0.57	-0.053	0.094	0.46	Broken tooth	UKB-SAIGE	European	400655	injuries & poisonings	1
6	38650628	T	G	rs4746	GLO1	0.57	-0.1	0.19	0.46	Toxic effect of other substances, chiefly nonmedicinal as to source	UKB-SAIGE	European	408425	injuries & poisonings	1
6	38650628	T	G	rs4746	GLO1	0.58	-0.012	0.022	0.46	Septicemia	UKB-SAIGE	European	397902	infectious diseases	1
6	38650628	T	G	rs4746	GLO1	0.58	-0.073	0.13	0.46	HIV infection, symptomatic	UKB-SAIGE	European	403429	infectious diseases	1
6	38650628	T	G	rs4746	GLO1	0.58	-0.095	0.17	0.46	Abnormal weight gain	UKB-SAIGE	European	398060	endocrine/metabolic	1
6	38650628	T	G	rs4746	GLO1	0.58	-0.0089	0.016	0.46	Other headache syndromes	UKB-SAIGE	European	406671	neurological	1
6	38650628	T	G	rs4746	GLO1	0.58	0.047	0.085	0.46	Paralytic strabismus	UKB-SAIGE	European	401522	sense organs	1
6	38650628	T	G	rs4746	GLO1	0.58	0.05	0.091	0.46	Tympanosclerosis and middle ear disease related to otitis media	UKB-SAIGE	European	405129	sense organs	1
6	38650628	T	G	rs4746	GLO1	0.58	0.054	0.098	0.46	Painful respiration	UKB-SAIGE	European	400042	respiratory	1
6	38650628	T	G	rs4746	GLO1	0.58	0.019	0.034	0.46	Normal delivery	UKB-SAIGE	European	408961	pregnancy complications	1
6	38650628	T	G	rs4746	GLO1	0.58	0.1	0.19	0.46	Dermatitis herpetiformis	UKB-SAIGE	European	402729	dermatologic	1
6	38650628	T	G	rs4746	GLO1	0.58	-0.027	0.049	0.46	Bursitis	UKB-SAIGE	European	379569	musculoskeletal	1
6	38650628	T	G	rs4746	GLO1	0.58	0.034	0.062	0.46	Pathologic fracture	UKB-SAIGE	European	401793	musculoskeletal	1
6	38650628	T	G	rs4746	GLO1	0.58	-0.096	0.17	0.46	Toxic effect of carbon monoxide	UKB-SAIGE	European	408434	injuries & poisonings	1
6	38650628	T	G	rs4746	GLO1	0.59	-0.014	0.026	0.46	Colon cancer	UKB-SAIGE	European	385807	neoplasms	1
6	38650628	T	G	rs4746	GLO1	0.59	0.0096	0.018	0.46	Lipoma	UKB-SAIGE	European	407884	neoplasms	1
6	38650628	T	G	rs4746	GLO1	0.59	-0.04	0.074	0.46	Impacted cerumen	UKB-SAIGE	European	407873	sense organs	1
6	38650628	T	G	rs4746	GLO1	0.59	-0.044	0.081	0.46	Leukoplakia of oral mucosa	UKB-SAIGE	European	403631	digestive	1
6	38650628	T	G	rs4746	GLO1	0.59	0.01	0.019	0.46	Cholelithiasis with other cholecystitis	UKB-SAIGE	European	396779	digestive	1
6	38650628	T	G	rs4746	GLO1	0.59	0.065	0.12	0.46	Acute cystitis	UKB-SAIGE	European	380074	genitourinary	1
6	38650628	T	G	rs4746	GLO1	0.59	-0.016	0.029	0.46	Calculus of ureter	UKB-SAIGE	European	403422	genitourinary	1
6	38650628	T	G	rs4746	GLO1	0.59	0.011	0.02	0.46	Acquired toe deformities	UKB-SAIGE	European	400058	musculoskeletal	1
6	38650628	T	G	rs4746	GLO1	0.59	0.0095	0.018	0.46	Hallux valgus (Bunion)	UKB-SAIGE	European	401613	musculoskeletal	1
6	38650628	T	G	rs4746	GLO1	0.59	0.073	0.13	0.46	Hemarthrosis	UKB-SAIGE	European	402744	musculoskeletal	1
6	38650628	T	G	rs4746	GLO1	0.59	-0.021	0.039	0.46	Injuries to the nervous system	UKB-SAIGE	European	408811	injuries & poisonings	1
6	38650628	T	G	rs4746	GLO1	0.6	-0.029	0.055	0.46	Manlignant and unknown neoplasms of brain and nervous system	UKB-SAIGE	European	407894	neoplasms	1
6	38650628	T	G	rs4746	GLO1	0.6	-0.035	0.065	0.46	Nontoxic uninodular goiter	UKB-SAIGE	European	391901	endocrine/metabolic	1
6	38650628	T	G	rs4746	GLO1	0.6	0.021	0.039	0.46	Diabetic retinopathy	UKB-SAIGE	European	398198	endocrine/metabolic	1
6	38650628	T	G	rs4746	GLO1	0.6	-0.025	0.046	0.46	Coagulation defects	UKB-SAIGE	European	407222	hematopoietic	1
6	38650628	T	G	rs4746	GLO1	0.6	0.1	0.19	0.46	Autism	UKB-SAIGE	European	408432	mental disorders	1
6	38650628	T	G	rs4746	GLO1	0.6	-0.033	0.064	0.46	Develomental delays and disorders	UKB-SAIGE	European	408874	mental disorders	1
6	38650628	T	G	rs4746	GLO1	0.6	0.044	0.085	0.46	Partial epilepsy	UKB-SAIGE	European	395489	neurological	1
6	38650628	T	G	rs4746	GLO1	0.6	-0.047	0.089	0.46	Progressive myopia	UKB-SAIGE	European	398012	sense organs	1
6	38650628	T	G	rs4746	GLO1	0.6	-0.066	0.13	0.46	Optic neuritis/neuropathy	UKB-SAIGE	European	401370	sense organs	1
6	38650628	T	G	rs4746	GLO1	0.6	0.089	0.17	0.46	Anomalies of pupillary function	UKB-SAIGE	European	401316	sense organs	1
6	38650628	T	G	rs4746	GLO1	0.6	0.097	0.19	0.46	Other cardiomyopathy	UKB-SAIGE	European	405837	circulatory system	1
6	38650628	T	G	rs4746	GLO1	0.6	-0.013	0.025	0.46	Bundle branch block	UKB-SAIGE	European	384272	circulatory system	1
6	38650628	T	G	rs4746	GLO1	0.6	0.008	0.015	0.46	Other diseases of respiratory system, NEC	UKB-SAIGE	European	408369	respiratory	1
6	38650628	T	G	rs4746	GLO1	0.6	-0.041	0.078	0.46	Cysts of the jaws	UKB-SAIGE	European	398465	digestive	1
6	38650628	T	G	rs4746	GLO1	0.6	0.077	0.15	0.46	Cyst of the salivary gland	UKB-SAIGE	European	403417	digestive	1
6	38650628	T	G	rs4746	GLO1	0.6	0.046	0.087	0.46	Dyspepsia and other specified disorders of function of stomach	UKB-SAIGE	European	378383	digestive	1
6	38650628	T	G	rs4746	GLO1	0.6	-0.016	0.031	0.46	Intestinal malabsorption (non-celiac)	UKB-SAIGE	European	336886	digestive	1
6	38650628	T	G	rs4746	GLO1	0.6	0.01	0.019	0.46	Irritable Bowel Syndrome	UKB-SAIGE	European	340331	digestive	1
6	38650628	T	G	rs4746	GLO1	0.6	-0.016	0.031	0.46	Other and unspecified disorders of back	UKB-SAIGE	European	393994	musculoskeletal	1
6	38650628	T	G	rs4746	GLO1	0.6	0.011	0.022	0.46	Disorders of muscle, ligament, and fascia	UKB-SAIGE	European	383199	musculoskeletal	1
6	38650628	T	G	rs4746	GLO1	0.6	-0.019	0.036	0.46	Acquired spondylolisthesis	UKB-SAIGE	European	396435	musculoskeletal	1
6	38650628	T	G	rs4746	GLO1	0.61	0.061	0.12	0.46	Althete's foot	UKB-SAIGE	European	406442	infectious diseases	1
6	38650628	T	G	rs4746	GLO1	0.61	-0.056	0.11	0.46	Learning disorder	UKB-SAIGE	European	408542	mental disorders	1
6	38650628	T	G	rs4746	GLO1	0.61	-0.022	0.043	0.46	Ectropion or entropion	UKB-SAIGE	European	400374	sense organs	1
6	38650628	T	G	rs4746	GLO1	0.61	0.014	0.026	0.46	Cerebral ischemia	UKB-SAIGE	European	401937	circulatory system	1
6	38650628	T	G	rs4746	GLO1	0.61	-0.035	0.069	0.46	Lupus (localized and systemic)	UKB-SAIGE	European	401783	dermatologic	1
6	38650628	T	G	rs4746	GLO1	0.62	0.022	0.045	0.46	Myeloproliferative disease	UKB-SAIGE	European	405461	neoplasms	1
6	38650628	T	G	rs4746	GLO1	0.62	-0.06	0.12	0.46	Organic or persistent insomnia	UKB-SAIGE	European	403862	neurological	1
6	38650628	T	G	rs4746	GLO1	0.62	-0.03	0.061	0.46	Amblyopia	UKB-SAIGE	European	406192	sense organs	1
6	38650628	T	G	rs4746	GLO1	0.62	-0.057	0.11	0.46	Anisometropia	UKB-SAIGE	European	405809	sense organs	1
6	38650628	T	G	rs4746	GLO1	0.62	-0.036	0.073	0.46	Peripheral or central vertigo	UKB-SAIGE	European	403207	sense organs	1
6	38650628	T	G	rs4746	GLO1	0.62	0.018	0.037	0.46	Cerebral artery occlusion, with cerebral infarction	UKB-SAIGE	European	400518	circulatory system	1
6	38650628	T	G	rs4746	GLO1	0.62	0.022	0.044	0.46	Ulceration of the lower GI tract	UKB-SAIGE	European	335846	digestive	1
6	38650628	T	G	rs4746	GLO1	0.62	-0.013	0.026	0.46	Cystitis and urethritis	UKB-SAIGE	European	383024	genitourinary	1
6	38650628	T	G	rs4746	GLO1	0.62	0.013	0.027	0.46	Inflammatory disease of cervix, vagina, and vulva	UKB-SAIGE	European	402621	genitourinary	1
6	38650628	T	G	rs4746	GLO1	0.62	0.013	0.026	0.46	Pain and other symptoms associated with female genital organs	UKB-SAIGE	European	402512	genitourinary	1
6	38650628	T	G	rs4746	GLO1	0.62	0.059	0.12	0.46	Contracture of tendon (sheath)	UKB-SAIGE	European	378854	musculoskeletal	1
6	38650628	T	G	rs4746	GLO1	0.63	0.029	0.06	0.46	Chondrocalcinosis	UKB-SAIGE	European	405758	endocrine/metabolic	1
6	38650628	T	G	rs4746	GLO1	0.63	-0.032	0.068	0.46	Aplastic anemia	UKB-SAIGE	European	390462	hematopoietic	1
6	38650628	T	G	rs4746	GLO1	0.63	-0.032	0.065	0.46	Congenital coagulation defects	UKB-SAIGE	European	406754	hematopoietic	1
6	38650628	T	G	rs4746	GLO1	0.63	-0.018	0.037	0.46	Right bundle branch block	UKB-SAIGE	European	382417	circulatory system	1
6	38650628	T	G	rs4746	GLO1	0.63	-0.012	0.025	0.46	Other disorders of the kidney and ureters	UKB-SAIGE	European	400964	genitourinary	1
6	38650628	T	G	rs4746	GLO1	0.63	-0.042	0.088	0.46	Other complications of the puerperium NEC	UKB-SAIGE	European	408743	pregnancy complications	1
6	38650628	T	G	rs4746	GLO1	0.63	0.068	0.14	0.46	Abnormal Papanicolaou smear of cervix and cervical HPV	UKB-SAIGE	European	382001	symptoms	1
6	38650628	T	G	rs4746	GLO1	0.63	0.035	0.071	0.46	Allergies, other	UKB-SAIGE	European	405217	injuries & poisonings	1
6	38650628	T	G	rs4746	GLO1	0.64	0.064	0.14	0.46	Intestinal helminthiases	UKB-SAIGE	European	408536	infectious diseases	1
6	38650628	T	G	rs4746	GLO1	0.64	0.028	0.06	0.46	Cancer of stomach	UKB-SAIGE	European	393926	neoplasms	1
6	38650628	T	G	rs4746	GLO1	0.64	-0.024	0.051	0.46	Benign neoplasm of brain, cranial nerves, meninges	UKB-SAIGE	European	408013	neoplasms	1
6	38650628	T	G	rs4746	GLO1	0.64	-0.064	0.14	0.46	Autoimmune hemolytic anemias	UKB-SAIGE	European	390133	hematopoietic	1
6	38650628	T	G	rs4746	GLO1	0.64	-0.0049	0.011	0.46	Cataract	UKB-SAIGE	European	408961	sense organs	1
6	38650628	T	G	rs4746	GLO1	0.64	0.0065	0.014	0.46	Myocardial infarction	UKB-SAIGE	European	388806	circulatory system	1
6	38650628	T	G	rs4746	GLO1	0.64	0.042	0.088	0.46	Subdural hemorrhage	UKB-SAIGE	European	399276	circulatory system	1
6	38650628	T	G	rs4746	GLO1	0.64	0.055	0.12	0.46	Disease of capillaries	UKB-SAIGE	European	400739	circulatory system	1
6	38650628	T	G	rs4746	GLO1	0.64	-0.0086	0.019	0.46	Hypotension	UKB-SAIGE	European	393732	circulatory system	1
6	38650628	T	G	rs4746	GLO1	0.64	0.0046	0.0099	0.46	Gastrointestinal hemorrhage	UKB-SAIGE	European	406294	digestive	1
6	38650628	T	G	rs4746	GLO1	0.64	-0.01	0.022	0.46	Rheumatoid arthritis	UKB-SAIGE	European	369497	musculoskeletal	1
6	38650628	T	G	rs4746	GLO1	0.64	-0.063	0.14	0.46	Bursitis disorders	UKB-SAIGE	European	378818	musculoskeletal	1
6	38650628	T	G	rs4746	GLO1	0.64	0.047	0.1	0.46	Congenital anomalies of mouth/tongue	UKB-SAIGE	European	406923	congenital anomalies	1
6	38650628	T	G	rs4746	GLO1	0.64	0.025	0.054	0.46	Nonspecific abnormal findings on radiological and other examination of musculoskeletal system	UKB-SAIGE	European	408961	injuries & poisonings	1
6	38650628	T	G	rs4746	GLO1	0.64	0.012	0.025	0.46	Complication of internal orthopedic device	UKB-SAIGE	European	398096	injuries & poisonings	1
6	38650628	T	G	rs4746	GLO1	0.64	0.044	0.095	0.46	Adverse reaction to serum or vaccine	UKB-SAIGE	European	405042	injuries & poisonings	1
6	38650628	T	G	rs4746	GLO1	0.65	-0.015	0.033	0.46	Hyposmolality and/or hyponatremia	UKB-SAIGE	European	403332	endocrine/metabolic	1
6	38650628	T	G	rs4746	GLO1	0.65	0.071	0.15	0.46	Localized adiposity	UKB-SAIGE	European	398077	endocrine/metabolic	1
6	38650628	T	G	rs4746	GLO1	0.65	-0.053	0.12	0.46	Acquired hemolytic anemias	UKB-SAIGE	European	390169	hematopoietic	1
6	38650628	T	G	rs4746	GLO1	0.65	-0.033	0.074	0.46	Lack of coordination	UKB-SAIGE	European	406581	neurological	1
6	38650628	T	G	rs4746	GLO1	0.65	0.022	0.049	0.46	Retinal vascular changes and abnomalities	UKB-SAIGE	European	397708	sense organs	1
6	38650628	T	G	rs4746	GLO1	0.65	0.01	0.022	0.46	Hearing loss	UKB-SAIGE	European	408818	sense organs	1
6	38650628	T	G	rs4746	GLO1	0.65	-0.0056	0.012	0.46	Atrial fibrillation and flutter	UKB-SAIGE	European	395739	circulatory system	1
6	38650628	T	G	rs4746	GLO1	0.65	-0.028	0.061	0.46	Premature beats	UKB-SAIGE	European	381455	circulatory system	1
6	38650628	T	G	rs4746	GLO1	0.65	0.019	0.042	0.46	Endometrial hyperplasia	UKB-SAIGE	European	397517	genitourinary	1
6	38650628	T	G	rs4746	GLO1	0.65	-0.021	0.047	0.46	Decubitus ulcer	UKB-SAIGE	European	407886	dermatologic	1
6	38650628	T	G	rs4746	GLO1	0.65	-0.049	0.11	0.46	Systemic sclerosis	UKB-SAIGE	European	399579	dermatologic	1
6	38650628	T	G	rs4746	GLO1	0.65	-0.012	0.026	0.46	Other open wound of head and face	UKB-SAIGE	European	403345	injuries & poisonings	1
6	38650628	T	G	rs4746	GLO1	0.65	-0.074	0.17	0.46	Traumatic and surgical subcutaneous emphysema	UKB-SAIGE	European	408544	injuries & poisonings	1
6	38650628	T	G	rs4746	GLO1	0.66	-0.035	0.08	0.46	Cancer of connective tissue	UKB-SAIGE	European	408849	neoplasms	1
6	38650628	T	G	rs4746	GLO1	0.66	-0.012	0.028	0.46	Secondary malignant neoplasm of liver	UKB-SAIGE	European	373242	neoplasms	1
6	38650628	T	G	rs4746	GLO1	0.66	0.0088	0.02	0.46	Benign neoplasm of other parts of digestive system	UKB-SAIGE	European	400581	neoplasms	1
6	38650628	T	G	rs4746	GLO1	0.66	-0.012	0.028	0.46	Lymphadenitis	UKB-SAIGE	European	403997	hematopoietic	1
6	38650628	T	G	rs4746	GLO1	0.66	-0.041	0.092	0.46	Encephalopathy, not elsewhere classified	UKB-SAIGE	European	395446	neurological	1
6	38650628	T	G	rs4746	GLO1	0.66	0.011	0.025	0.46	Inflammation of the eye	UKB-SAIGE	European	402480	sense organs	1
6	38650628	T	G	rs4746	GLO1	0.66	-0.005	0.011	0.46	Other disorders of circulatory system	UKB-SAIGE	European	404449	circulatory system	1
6	38650628	T	G	rs4746	GLO1	0.66	-0.038	0.087	0.46	Paralysis/spasm of vocal cords or larynx	UKB-SAIGE	European	390311	respiratory	1
6	38650628	T	G	rs4746	GLO1	0.66	-0.015	0.033	0.46	Celiac disease	UKB-SAIGE	European	336638	digestive	1
6	38650628	T	G	rs4746	GLO1	0.66	0.0074	0.017	0.46	Anal and rectal polyp	UKB-SAIGE	European	394746	digestive	1
6	38650628	T	G	rs4746	GLO1	0.66	-0.017	0.038	0.46	Other disorders of gallbladder	UKB-SAIGE	European	392719	digestive	1
6	38650628	T	G	rs4746	GLO1	0.66	-0.005	0.011	0.46	Hematuria	UKB-SAIGE	European	396345	genitourinary	1
6	38650628	T	G	rs4746	GLO1	0.66	-0.0073	0.017	0.46	Prolapse of vaginal walls	UKB-SAIGE	European	404192	genitourinary	1
6	38650628	T	G	rs4746	GLO1	0.66	0.017	0.039	0.46	Infertility, female	UKB-SAIGE	European	379227	genitourinary	1
6	38650628	T	G	rs4746	GLO1	0.66	0.033	0.074	0.46	Pyogenic granuloma	UKB-SAIGE	European	397997	dermatologic	1
6	38650628	T	G	rs4746	GLO1	0.66	0.014	0.032	0.46	Chronic ulcer of skin	UKB-SAIGE	European	408961	dermatologic	1
6	38650628	T	G	rs4746	GLO1	0.66	0.025	0.058	0.46	Rupture of synovium	UKB-SAIGE	European	379304	musculoskeletal	1
6	38650628	T	G	rs4746	GLO1	0.66	-0.014	0.032	0.46	Other derangement of joint	UKB-SAIGE	European	404633	musculoskeletal	1
6	38650628	T	G	rs4746	GLO1	0.66	-0.029	0.067	0.46	Congenital anomalies of limbs	UKB-SAIGE	European	408280	congenital anomalies	1
6	38650628	T	G	rs4746	GLO1	0.66	-0.047	0.11	0.46	Complication of amputation stump	UKB-SAIGE	European	400597	injuries & poisonings	1
6	38650628	T	G	rs4746	GLO1	0.67	0.051	0.12	0.46	Malignant neoplasm of liver, primary	UKB-SAIGE	European	393513	neoplasms	1
6	38650628	T	G	rs4746	GLO1	0.67	0.018	0.043	0.46	Secondary hypothyroidism	UKB-SAIGE	European	392546	endocrine/metabolic	1
6	38650628	T	G	rs4746	GLO1	0.67	0.017	0.04	0.46	Type 2 diabetes with ophthalmic manifestations	UKB-SAIGE	European	390054	endocrine/metabolic	1
6	38650628	T	G	rs4746	GLO1	0.67	0.016	0.038	0.46	Inflammatory and toxic neuropathy	UKB-SAIGE	European	408220	neurological	1
6	38650628	T	G	rs4746	GLO1	0.67	-0.016	0.038	0.46	Retinal detachment with retinal defect	UKB-SAIGE	European	399153	sense organs	1
6	38650628	T	G	rs4746	GLO1	0.67	0.038	0.089	0.46	Asthma with exacerbation	UKB-SAIGE	European	375757	respiratory	1
6	38650628	T	G	rs4746	GLO1	0.67	-0.028	0.065	0.46	Stomatitis and mucositis	UKB-SAIGE	European	403795	digestive	1
6	38650628	T	G	rs4746	GLO1	0.67	-0.0053	0.012	0.46	GERD	UKB-SAIGE	European	383498	digestive	1
6	38650628	T	G	rs4746	GLO1	0.67	-0.054	0.13	0.46	Gastritis and duodenitis, NOS	UKB-SAIGE	European	378244	digestive	1
6	38650628	T	G	rs4746	GLO1	0.67	0.076	0.18	0.46	Acute inflammatory pelvic disease	UKB-SAIGE	European	399818	genitourinary	1
6	38650628	T	G	rs4746	GLO1	0.67	-0.019	0.045	0.46	Dyschromia and Vitiligo	UKB-SAIGE	European	403659	dermatologic	1
6	38650628	T	G	rs4746	GLO1	0.67	0.0098	0.023	0.46	Fasciitis	UKB-SAIGE	European	382554	musculoskeletal	1
6	38650628	T	G	rs4746	GLO1	0.67	-0.059	0.14	0.46	Panniculitis	UKB-SAIGE	European	378814	musculoskeletal	1
6	38650628	T	G	rs4746	GLO1	0.67	0.04	0.093	0.46	Valvular heart disease/ heart chambers	UKB-SAIGE	European	406398	congenital anomalies	1
6	38650628	T	G	rs4746	GLO1	0.67	0.067	0.16	0.46	Congenital anomalies of muscle, tendon, fascia, and connective tissue	UKB-SAIGE	European	407912	congenital anomalies	1
6	38650628	T	G	rs4746	GLO1	0.67	0.04	0.096	0.46	Open wound of nose and sinus	UKB-SAIGE	European	400646	injuries & poisonings	1
6	38650628	T	G	rs4746	GLO1	0.68	0.051	0.12	0.46	Malignant neoplasm of other urinary organs	UKB-SAIGE	European	404927	neoplasms	1
6	38650628	T	G	rs4746	GLO1	0.68	0.033	0.079	0.46	Benign neoplasm of bone and articular cartilage	UKB-SAIGE	European	371491	neoplasms	1
6	38650628	T	G	rs4746	GLO1	0.68	-0.015	0.037	0.46	Benign neoplasm of ovary	UKB-SAIGE	European	381807	neoplasms	1
6	38650628	T	G	rs4746	GLO1	0.68	-0.0045	0.011	0.46	Type 2 diabetes	UKB-SAIGE	European	407701	endocrine/metabolic	1
6	38650628	T	G	rs4746	GLO1	0.68	0.021	0.052	0.46	Corneal opacity and other disorders of cornea	UKB-SAIGE	European	398493	sense organs	1
6	38650628	T	G	rs4746	GLO1	0.68	-0.011	0.025	0.46	Paroxysmal tachycardia, unspecified	UKB-SAIGE	European	384144	circulatory system	1
6	38650628	T	G	rs4746	GLO1	0.68	-0.014	0.034	0.46	Intracranial hemorrhage	UKB-SAIGE	European	400813	circulatory system	1
6	38650628	T	G	rs4746	GLO1	0.68	0.011	0.028	0.46	Chronic sinusitis	UKB-SAIGE	European	392647	respiratory	1
6	38650628	T	G	rs4746	GLO1	0.68	-0.0077	0.019	0.46	Pneumococcal pneumonia	UKB-SAIGE	European	404489	respiratory	1
6	38650628	T	G	rs4746	GLO1	0.68	-0.0036	0.0086	0.46	Esophagitis, GERD and related diseases	UKB-SAIGE	European	401383	digestive	1
6	38650628	T	G	rs4746	GLO1	0.68	0.035	0.082	0.46	Hepatomegaly	UKB-SAIGE	European	400352	digestive	1
6	38650628	T	G	rs4746	GLO1	0.68	0.045	0.11	0.46	Urethritis and urethral syndrome	UKB-SAIGE	European	380103	genitourinary	1
6	38650628	T	G	rs4746	GLO1	0.68	-0.033	0.081	0.46	Disorders secondary to childbirth, surgery, trauma	UKB-SAIGE	European	397035	injuries & poisonings	1
6	38650628	T	G	rs4746	GLO1	0.68	0.07	0.17	0.46	Other high-risk pregnancy	UKB-SAIGE	European	400982	pregnancy complications	1
6	38650628	T	G	rs4746	GLO1	0.68	-0.026	0.062	0.46	Cellulitis and abscess of face/neck	UKB-SAIGE	European	398159	dermatologic	1
6	38650628	T	G	rs4746	GLO1	0.68	0.075	0.18	0.46	Vitiligo	UKB-SAIGE	European	402732	dermatologic	1
6	38650628	T	G	rs4746	GLO1	0.68	0.013	0.033	0.46	Hammer toe (acquired)	UKB-SAIGE	European	396853	musculoskeletal	1
6	38650628	T	G	rs4746	GLO1	0.68	-0.015	0.035	0.46	Other acquired deformities of limbs	UKB-SAIGE	European	396563	musculoskeletal	1
6	38650628	T	G	rs4746	GLO1	0.69	-0.071	0.18	0.46	Malignant neoplasm of renal pelvis	UKB-SAIGE	European	404861	neoplasms	1
6	38650628	T	G	rs4746	GLO1	0.69	0.03	0.075	0.46	Other benign neoplasm of uterus	UKB-SAIGE	European	392009	neoplasms	1
6	38650628	T	G	rs4746	GLO1	0.69	-0.034	0.084	0.46	Benign neoplasm of thyroid glands	UKB-SAIGE	European	407684	neoplasms	1
6	38650628	T	G	rs4746	GLO1	0.69	-0.04	0.1	0.46	Other endocrine disorders	UKB-SAIGE	European	405581	endocrine/metabolic	1
6	38650628	T	G	rs4746	GLO1	0.69	-0.0035	0.0086	0.46	Hypercholesterolemia	UKB-SAIGE	European	406276	endocrine/metabolic	1
6	38650628	T	G	rs4746	GLO1	0.69	-0.031	0.079	0.46	Suicide or self-inflicted injury	UKB-SAIGE	European	365795	mental disorders	1
6	38650628	T	G	rs4746	GLO1	0.69	0.04	0.1	0.46	Astigmatism	UKB-SAIGE	European	406720	sense organs	1
6	38650628	T	G	rs4746	GLO1	0.69	0.025	0.062	0.46	Otitis externa	UKB-SAIGE	European	408034	sense organs	1
6	38650628	T	G	rs4746	GLO1	0.69	-0.019	0.049	0.46	Suppurative and unspecified otitis media	UKB-SAIGE	European	405744	sense organs	1
6	38650628	T	G	rs4746	GLO1	0.69	0.013	0.034	0.46	Other forms of chronic heart disease	UKB-SAIGE	European	378899	circulatory system	1
6	38650628	T	G	rs4746	GLO1	0.69	0.073	0.18	0.46	Other cardiac conduction disorders	UKB-SAIGE	European	380978	circulatory system	1
6	38650628	T	G	rs4746	GLO1	0.69	0.011	0.027	0.46	Other diseases of the teeth and supporting structures	UKB-SAIGE	European	400825	digestive	1
6	38650628	T	G	rs4746	GLO1	0.69	0.0078	0.019	0.46	Cellulitis and abscess of foot, toe	UKB-SAIGE	European	403137	dermatologic	1
6	38650628	T	G	rs4746	GLO1	0.69	0.0073	0.018	0.46	Other abnormal blood chemistry	UKB-SAIGE	European	408755	symptoms	1
6	38650628	T	G	rs4746	GLO1	0.69	-0.055	0.14	0.46	Poisoning by water, mineral, and uric acid metabolism drugs	UKB-SAIGE	European	381899	injuries & poisonings	1
6	38650628	T	G	rs4746	GLO1	0.7	-0.012	0.031	0.46	Cancer of bronchus; lung	UKB-SAIGE	European	408327	neoplasms	1
6	38650628	T	G	rs4746	GLO1	0.7	-0.015	0.041	0.46	Disorders of calcium/phosphorus metabolism	UKB-SAIGE	European	408038	endocrine/metabolic	1
6	38650628	T	G	rs4746	GLO1	0.7	0.063	0.16	0.46	Pervasive developmental disorders	UKB-SAIGE	European	408455	mental disorders	1
6	38650628	T	G	rs4746	GLO1	0.7	-0.032	0.081	0.46	Anomalies of tooth position/malocclusion	UKB-SAIGE	European	398441	digestive	1
6	38650628	T	G	rs4746	GLO1	0.7	0.014	0.037	0.46	Nephritis; nephrosis; renal sclerosis	UKB-SAIGE	European	399124	genitourinary	1
6	38650628	T	G	rs4746	GLO1	0.7	0.072	0.19	0.46	Abnormal mammogram	UKB-SAIGE	European	401803	genitourinary	1
6	38650628	T	G	rs4746	GLO1	0.7	0.03	0.078	0.46	Other specified disorders of breast	UKB-SAIGE	European	407306	genitourinary	1
6	38650628	T	G	rs4746	GLO1	0.7	-0.0078	0.021	0.46	Other hypertrophic and atrophic conditions of skin	UKB-SAIGE	European	408679	dermatologic	1
6	38650628	T	G	rs4746	GLO1	0.7	0.011	0.027	0.46	Unspecified diffuse connective tissue disease	UKB-SAIGE	European	402124	dermatologic	1
6	38650628	T	G	rs4746	GLO1	0.7	0.013	0.033	0.46	Symptoms involving skin and other integumentary tissue	UKB-SAIGE	European	408961	symptoms	1
6	38650628	T	G	rs4746	GLO1	0.7	-0.024	0.064	0.46	Sprains and strains	UKB-SAIGE	European	408921	injuries & poisonings	1
6	38650628	T	G	rs4746	GLO1	0.71	-0.0087	0.024	0.46	Cervical cancer and dysplasia	UKB-SAIGE	European	385555	neoplasms	1
6	38650628	T	G	rs4746	GLO1	0.71	-0.0078	0.021	0.46	Lipoma of skin and subcutaneous tissue	UKB-SAIGE	European	406224	neoplasms	1
6	38650628	T	G	rs4746	GLO1	0.71	0.0054	0.014	0.46	Uterine leiomyoma	UKB-SAIGE	European	401998	neoplasms	1
6	38650628	T	G	rs4746	GLO1	0.71	-0.018	0.048	0.46	Benign neoplasm of other endocrine glands and related structures	UKB-SAIGE	European	408275	neoplasms	1
6	38650628	T	G	rs4746	GLO1	0.71	0.032	0.086	0.46	Acute posthemorrhagic anemia	UKB-SAIGE	European	390297	hematopoietic	1
6	38650628	T	G	rs4746	GLO1	0.71	-0.018	0.047	0.46	Swelling, mass, or lump in head and neck [Space-occupying lesion, intracranial NOS]	UKB-SAIGE	European	406882	mental disorders	1
6	38650628	T	G	rs4746	GLO1	0.71	0.011	0.03	0.46	Convulsions	UKB-SAIGE	European	397441	neurological	1
6	38650628	T	G	rs4746	GLO1	0.71	-0.028	0.077	0.46	Disorders of the globe	UKB-SAIGE	European	398098	sense organs	1
6	38650628	T	G	rs4746	GLO1	0.71	0.013	0.037	0.46	Heart valve replaced	UKB-SAIGE	European	403920	circulatory system	1
6	38650628	T	G	rs4746	GLO1	0.71	-0.015	0.039	0.46	Atherosclerosis	UKB-SAIGE	European	401919	circulatory system	1
6	38650628	T	G	rs4746	GLO1	0.71	0.0092	0.025	0.46	Nasal polyps	UKB-SAIGE	European	393356	respiratory	1
6	38650628	T	G	rs4746	GLO1	0.71	0.0043	0.012	0.46	Anal and rectal conditions	UKB-SAIGE	European	402335	digestive	1
6	38650628	T	G	rs4746	GLO1	0.71	0.016	0.045	0.46	Rheumatism, unspecified and fibrositis	UKB-SAIGE	European	379721	musculoskeletal	1
6	38650628	T	G	rs4746	GLO1	0.71	-0.014	0.037	0.46	Joint effusions	UKB-SAIGE	European	404058	musculoskeletal	1
6	38650628	T	G	rs4746	GLO1	0.72	0.011	0.031	0.46	Candidiasis	UKB-SAIGE	European	408435	infectious diseases	1
6	38650628	T	G	rs4746	GLO1	0.72	0.028	0.076	0.46	Cancer of liver and intrahepatic bile duct	UKB-SAIGE	European	393716	neoplasms	1
6	38650628	T	G	rs4746	GLO1	0.72	-0.038	0.1	0.46	Malignant neoplasm of retroperitoneum and peritoneum	UKB-SAIGE	European	393556	neoplasms	1
6	38650628	T	G	rs4746	GLO1	0.72	0.024	0.067	0.46	Vitamin D deficiency	UKB-SAIGE	European	406940	endocrine/metabolic	1
6	38650628	T	G	rs4746	GLO1	0.72	0.015	0.042	0.46	Cardiac arrest and ventricular fibrillation	UKB-SAIGE	European	382056	circulatory system	1
6	38650628	T	G	rs4746	GLO1	0.72	0.02	0.056	0.46	Varicose veins of lower extremity, symptomtic	UKB-SAIGE	European	370225	circulatory system	1
6	38650628	T	G	rs4746	GLO1	0.72	-0.0042	0.011	0.46	Circulatory disease NEC	UKB-SAIGE	European	404271	circulatory system	1
6	38650628	T	G	rs4746	GLO1	0.72	-0.033	0.093	0.46	Pneumoconiosis	UKB-SAIGE	European	397645	respiratory	1
6	38650628	T	G	rs4746	GLO1	0.72	-0.026	0.074	0.46	Atrophic gastritis	UKB-SAIGE	European	378494	digestive	1
6	38650628	T	G	rs4746	GLO1	0.72	0.022	0.062	0.46	Portal hypertension	UKB-SAIGE	European	400584	digestive	1
6	38650628	T	G	rs4746	GLO1	0.72	-0.027	0.076	0.46	Pelvic inflammatory disease, NOS	UKB-SAIGE	European	400109	genitourinary	1
6	38650628	T	G	rs4746	GLO1	0.72	-0.026	0.073	0.46	Infectious and parasitic complications affecting pregnancy	UKB-SAIGE	European	408961	pregnancy complications	1
6	38650628	T	G	rs4746	GLO1	0.72	-0.011	0.03	0.46	Complications of labor and delivery NEC	UKB-SAIGE	European	403596	pregnancy complications	1
6	38650628	T	G	rs4746	GLO1	0.72	-0.045	0.12	0.46	Cutaneous lupus erythematosus	UKB-SAIGE	European	401494	dermatologic	1
6	38650628	T	G	rs4746	GLO1	0.72	0.027	0.076	0.46	Osteoarthrosis, localized, secondary	UKB-SAIGE	European	380870	musculoskeletal	1
6	38650628	T	G	rs4746	GLO1	0.72	0.0084	0.024	0.46	Symptoms and disorders of the joints	UKB-SAIGE	European	406267	musculoskeletal	1
6	38650628	T	G	rs4746	GLO1	0.73	-0.0053	0.016	0.46	Injury, NOS	UKB-SAIGE	European	408961	injuries & poisonings	1
6	38650628	T	G	rs4746	GLO1	0.73	-0.02	0.059	0.46	Lymphoid leukemia	UKB-SAIGE	European	405044	neoplasms	1
6	38650628	T	G	rs4746	GLO1	0.73	0.046	0.13	0.46	Gouty arthropathy	UKB-SAIGE	European	405310	endocrine/metabolic	1
6	38650628	T	G	rs4746	GLO1	0.73	0.044	0.13	0.46	Acute reaction to stress	UKB-SAIGE	European	365601	mental disorders	1
6	38650628	T	G	rs4746	GLO1	0.73	-0.02	0.059	0.46	Atrioventricular block, complete	UKB-SAIGE	European	381506	circulatory system	1
6	38650628	T	G	rs4746	GLO1	0.73	0.021	0.062	0.46	Abnormal function study of cardiovascular system	UKB-SAIGE	European	403358	circulatory system	1
6	38650628	T	G	rs4746	GLO1	0.73	0.032	0.093	0.46	Temporomandibular joint disorder, unspecified	UKB-SAIGE	European	398370	digestive	1
6	38650628	T	G	rs4746	GLO1	0.73	-0.032	0.093	0.46	Jaw disease NOS	UKB-SAIGE	European	398370	digestive	1
6	38650628	T	G	rs4746	GLO1	0.73	0.029	0.086	0.46	Disorders of function of stomach	UKB-SAIGE	European	378392	digestive	1
6	38650628	T	G	rs4746	GLO1	0.73	0.044	0.13	0.46	Congenital anomalies of skin	UKB-SAIGE	European	402792	dermatologic	1
6	38650628	T	G	rs4746	GLO1	0.73	0.052	0.15	0.46	Cardiogenic shock	UKB-SAIGE	European	408914	symptoms	1
6	38650628	T	G	rs4746	GLO1	0.73	0.0091	0.027	0.46	Sepsis	UKB-SAIGE	European	408961	infectious diseases	1
6	38650628	T	G	rs4746	GLO1	0.73	0.0091	0.027	0.46	Sepsis and SIRS	UKB-SAIGE	European	408961	infectious diseases	1
6	38650628	T	G	rs4746	GLO1	0.74	0.023	0.069	0.46	Other abnormal glucose	UKB-SAIGE	European	389177	endocrine/metabolic	1
6	38650628	T	G	rs4746	GLO1	0.74	-0.014	0.043	0.46	Megaloblastic anemia	UKB-SAIGE	European	391102	hematopoietic	1
6	38650628	T	G	rs4746	GLO1	0.74	-0.034	0.1	0.46	Myasthenia gravis	UKB-SAIGE	European	407044	neurological	1
6	38650628	T	G	rs4746	GLO1	0.74	-0.0084	0.025	0.46	Retinal detachments and defects	UKB-SAIGE	European	401024	sense organs	1
6	38650628	T	G	rs4746	GLO1	0.74	0.015	0.044	0.46	Glomerulonephritis	UKB-SAIGE	European	398635	genitourinary	1
6	38650628	T	G	rs4746	GLO1	0.74	-0.06	0.18	0.46	Other disorders of the breast associated with childbirth and disorders of lactation	UKB-SAIGE	European	408544	pregnancy complications	1
6	38650628	T	G	rs4746	GLO1	0.74	0.0065	0.019	0.46	Cellulitis and abscess of arm/hand	UKB-SAIGE	European	403174	dermatologic	1
6	38650628	T	G	rs4746	GLO1	0.74	-0.057	0.17	0.46	Postlaminectomy syndrome	UKB-SAIGE	European	391986	musculoskeletal	1
6	38650628	T	G	rs4746	GLO1	0.74	0.011	0.034	0.46	Congenital anomalies of great vessels	UKB-SAIGE	European	407964	congenital anomalies	1
6	38650628	T	G	rs4746	GLO1	0.74	0.02	0.06	0.46	Nonspecific abnormal findings on radiological and other examination of other intrathoracic organs (echocardiogram, etc)	UKB-SAIGE	European	408830	circulatory system	1
6	38650628	T	G	rs4746	GLO1	0.75	0.0062	0.019	0.46	Malignant neoplasm of other and ill-defined sites within the digestive organs and peritoneum	UKB-SAIGE	European	398956	neoplasms	1
6	38650628	T	G	rs4746	GLO1	0.75	0.054	0.17	0.46	Retinoschisis and retinal cysts	UKB-SAIGE	European	397829	sense organs	1
6	38650628	T	G	rs4746	GLO1	0.75	-0.023	0.072	0.46	Cerebral aneurysm	UKB-SAIGE	European	399400	circulatory system	1
6	38650628	T	G	rs4746	GLO1	0.75	-0.013	0.042	0.46	Raynaud's syndrome	UKB-SAIGE	European	401743	circulatory system	1
6	38650628	T	G	rs4746	GLO1	0.75	-0.025	0.08	0.46	Sialolithiasis	UKB-SAIGE	European	403637	digestive	1
6	38650628	T	G	rs4746	GLO1	0.75	0.018	0.055	0.46	Ulceration of intestine	UKB-SAIGE	European	335457	digestive	1
6	38650628	T	G	rs4746	GLO1	0.75	0.043	0.14	0.46	Other perinatal conditions of fetus or newborn	UKB-SAIGE	European	408961	pregnancy complications	1
6	38650628	T	G	rs4746	GLO1	0.75	-0.0038	0.012	0.46	Unspecified monoarthritis	UKB-SAIGE	European	381609	musculoskeletal	1
6	38650628	T	G	rs4746	GLO1	0.75	0.044	0.14	0.46	Torticollis	UKB-SAIGE	European	392024	musculoskeletal	1
6	38650628	T	G	rs4746	GLO1	0.75	0.027	0.087	0.46	Osteitis deformans [Paget's disease of bone]	UKB-SAIGE	European	391306	musculoskeletal	1
6	38650628	T	G	rs4746	GLO1	0.75	0.027	0.085	0.46	Osteitis deformans and osteopathies associated with other disorders classified elsewhere	UKB-SAIGE	European	391321	musculoskeletal	1
6	38650628	T	G	rs4746	GLO1	0.75	0.041	0.13	0.46	Congenital anomaly of gallbladder, bile ducts, liver, pancreas	UKB-SAIGE	European	406848	congenital anomalies	1
6	38650628	T	G	rs4746	GLO1	0.75	-0.016	0.051	0.46	Fracture of ribs	UKB-SAIGE	European	388540	injuries & poisonings	1
6	38650628	T	G	rs4746	GLO1	0.75	0.033	0.1	0.46	Allergic reaction to food	UKB-SAIGE	European	405001	injuries & poisonings	1
6	38650628	T	G	rs4746	GLO1	0.75	-0.032	0.1	0.46	Poisoning by drugs primarily affecting the autonomic nervous system	UKB-SAIGE	European	381988	injuries & poisonings	1
6	38650628	T	G	rs4746	GLO1	0.76	0.0067	0.022	0.46	Effects of other external causes	UKB-SAIGE	European	408961	symptoms	1
6	38650628	T	G	rs4746	GLO1	0.76	-0.0042	0.014	0.46	Other non-epithelial cancer of skin	UKB-SAIGE	European	406220	neoplasms	1
6	38650628	T	G	rs4746	GLO1	0.76	0.035	0.11	0.46	Testicular hypofunction	UKB-SAIGE	European	405544	endocrine/metabolic	1
6	38650628	T	G	rs4746	GLO1	0.76	-0.031	0.098	0.46	Corneal degenerations	UKB-SAIGE	European	397969	sense organs	1
6	38650628	T	G	rs4746	GLO1	0.76	-0.0089	0.029	0.46	Paroxysmal supraventricular tachycardia	UKB-SAIGE	European	383278	circulatory system	1
6	38650628	T	G	rs4746	GLO1	0.76	-0.015	0.049	0.46	Polyarteritis nodosa and allied conditions	UKB-SAIGE	European	401423	circulatory system	1
6	38650628	T	G	rs4746	GLO1	0.76	-0.023	0.076	0.46	Dentofacial anomalies, including malocclusion	UKB-SAIGE	European	398481	digestive	1
6	38650628	T	G	rs4746	GLO1	0.76	0.0053	0.018	0.46	Retention of urine	UKB-SAIGE	European	391685	genitourinary	1
6	38650628	T	G	rs4746	GLO1	0.76	-0.0077	0.025	0.46	Disorders of uterus, NEC	UKB-SAIGE	European	402965	genitourinary	1
6	38650628	T	G	rs4746	GLO1	0.76	0.011	0.034	0.46	Noninflammatory disorders of vagina	UKB-SAIGE	European	401405	genitourinary	1
6	38650628	T	G	rs4746	GLO1	0.76	0.006	0.019	0.46	Cellulitis and abscess of leg, except foot	UKB-SAIGE	European	403182	dermatologic	1
6	38650628	T	G	rs4746	GLO1	0.76	-0.015	0.051	0.46	Prurigo and Lichen	UKB-SAIGE	European	403451	dermatologic	1
6	38650628	T	G	rs4746	GLO1	0.76	-0.0063	0.021	0.46	Rheumatoid arthritis and other inflammatory polyarthropathies	UKB-SAIGE	European	369964	musculoskeletal	1
6	38650628	T	G	rs4746	GLO1	0.76	0.0057	0.018	0.46	Other disorders of soft tissues	UKB-SAIGE	European	384881	musculoskeletal	1
6	38650628	T	G	rs4746	GLO1	0.76	0.0034	0.011	0.46	Osteoarthritis; localized	UKB-SAIGE	European	398213	musculoskeletal	1
6	38650628	T	G	rs4746	GLO1	0.77	-0.017	0.059	0.46	Burns	UKB-SAIGE	European	408961	injuries & poisonings	1
6	38650628	T	G	rs4746	GLO1	0.77	0.0041	0.014	0.46	Benign neoplasm of uterus	UKB-SAIGE	European	402263	neoplasms	1
6	38650628	T	G	rs4746	GLO1	0.77	-0.015	0.052	0.46	Vitamin B-complex deficiencies	UKB-SAIGE	European	407246	endocrine/metabolic	1
6	38650628	T	G	rs4746	GLO1	0.77	-0.0076	0.026	0.46	Mitral valve disease	UKB-SAIGE	European	405406	circulatory system	1
6	38650628	T	G	rs4746	GLO1	0.77	0.038	0.13	0.46	Cirrhosis of liver without mention of alcohol	UKB-SAIGE	European	400169	digestive	1
6	38650628	T	G	rs4746	GLO1	0.77	0.0073	0.025	0.46	Contracture of palmar fascia [Dupuytren's disease]	UKB-SAIGE	European	382214	musculoskeletal	1
6	38650628	T	G	rs4746	GLO1	0.77	0.011	0.036	0.46	Fracture of clavicle or scapula	UKB-SAIGE	European	389286	injuries & poisonings	1
6	38650628	T	G	rs4746	GLO1	0.78	0.013	0.045	0.46	Viral warts & HPV	UKB-SAIGE	European	404323	infectious diseases	1
6	38650628	T	G	rs4746	GLO1	0.78	0.029	0.11	0.46	Benign neoplasm of kidney and other urinary organs	UKB-SAIGE	European	371345	neoplasms	1
6	38650628	T	G	rs4746	GLO1	0.78	-0.026	0.095	0.46	Chronic thyroiditis	UKB-SAIGE	European	391652	endocrine/metabolic	1
6	38650628	T	G	rs4746	GLO1	0.78	-0.02	0.071	0.46	Acute pain	UKB-SAIGE	European	408585	neurological	1
6	38650628	T	G	rs4746	GLO1	0.78	0.015	0.053	0.46	Noninfectious disorders of lymphatic channels	UKB-SAIGE	European	408961	circulatory system	1
6	38650628	T	G	rs4746	GLO1	0.78	0.015	0.056	0.46	Femoral hernia	UKB-SAIGE	European	362268	digestive	1
6	38650628	T	G	rs4746	GLO1	0.78	0.042	0.15	0.46	Other symptoms involving urinary system	UKB-SAIGE	European	385019	genitourinary	1
6	38650628	T	G	rs4746	GLO1	0.78	0.0099	0.035	0.46	Other inflammatory spondylopathies	UKB-SAIGE	European	366756	musculoskeletal	1
6	38650628	T	G	rs4746	GLO1	0.78	-0.026	0.093	0.46	Other and unspecified congenital anomalies	UKB-SAIGE	European	408170	congenital anomalies	1
6	38650628	T	G	rs4746	GLO1	0.78	-0.0063	0.023	0.46	Fever of unknown origin	UKB-SAIGE	European	408961	symptoms	1
6	38650628	T	G	rs4746	GLO1	0.79	-0.029	0.11	0.46	Aspergillosis	UKB-SAIGE	European	406464	infectious diseases	1
6	38650628	T	G	rs4746	GLO1	0.79	-0.017	0.062	0.46	Cancer of brain and nervous system	UKB-SAIGE	European	407770	neoplasms	1
6	38650628	T	G	rs4746	GLO1	0.79	0.025	0.092	0.46	Type 1 diabetes with ketoacidosis	UKB-SAIGE	European	388993	endocrine/metabolic	1
6	38650628	T	G	rs4746	GLO1	0.79	-0.0098	0.037	0.46	Aphasia/speech disturbance	UKB-SAIGE	European	403897	mental disorders	1
6	38650628	T	G	rs4746	GLO1	0.79	0.035	0.13	0.46	Antisocial/borderline personality disorder	UKB-SAIGE	European	365595	mental disorders	1
6	38650628	T	G	rs4746	GLO1	0.79	-0.025	0.095	0.46	Anterior horn cell disease	UKB-SAIGE	European	395430	neurological	1
6	38650628	T	G	rs4746	GLO1	0.79	0.014	0.054	0.46	Primary angle-closure glaucoma	UKB-SAIGE	European	398466	sense organs	1
6	38650628	T	G	rs4746	GLO1	0.79	0.025	0.092	0.46	Arteritis NOS	UKB-SAIGE	European	400832	circulatory system	1
6	38650628	T	G	rs4746	GLO1	0.79	0.022	0.082	0.46	Fibrosclerosis of breast	UKB-SAIGE	European	402048	genitourinary	1
6	38650628	T	G	rs4746	GLO1	0.79	-0.014	0.051	0.46	Cyst or abscess of Bartholin's gland	UKB-SAIGE	European	400515	genitourinary	1
6	38650628	T	G	rs4746	GLO1	0.79	-0.011	0.044	0.46	Hypertension complicating pregnancy, childbirth, and the puerperium	UKB-SAIGE	European	408961	pregnancy complications	1
6	38650628	T	G	rs4746	GLO1	0.79	-0.0077	0.029	0.46	Scar conditions and fibrosis of skin	UKB-SAIGE	European	406231	dermatologic	1
6	38650628	T	G	rs4746	GLO1	0.79	0.004	0.015	0.46	Acquired foot deformities	UKB-SAIGE	European	404779	musculoskeletal	1
6	38650628	T	G	rs4746	GLO1	0.79	0.0093	0.035	0.46	Edema	UKB-SAIGE	European	408793	symptoms	1
6	38650628	T	G	rs4746	GLO1	0.79	0.024	0.09	0.46	Concussion	UKB-SAIGE	European	405799	injuries & poisonings	1
6	38650628	T	G	rs4746	GLO1	0.79	0.025	0.092	0.46	Personal history of allergy to medicinal agents	UKB-SAIGE	European	382032	injuries & poisonings	1
6	38650628	T	G	rs4746	GLO1	0.8	0.0097	0.038	0.46	Neoplasm of uncertain behavior	UKB-SAIGE	European	372016	neoplasms	1
6	38650628	T	G	rs4746	GLO1	0.8	-0.015	0.06	0.46	Multiple myeloma	UKB-SAIGE	European	405018	neoplasms	1
6	38650628	T	G	rs4746	GLO1	0.8	-0.0027	0.011	0.46	Diabetes mellitus	UKB-SAIGE	European	408959	endocrine/metabolic	1
6	38650628	T	G	rs4746	GLO1	0.8	0.0075	0.029	0.46	Disorders of refraction and accommodation; blindness and low vision	UKB-SAIGE	European	408961	sense organs	1
6	38650628	T	G	rs4746	GLO1	0.8	-0.0056	0.022	0.46	Pulmonary heart disease	UKB-SAIGE	European	406632	circulatory system	1
6	38650628	T	G	rs4746	GLO1	0.8	-0.0088	0.034	0.46	Left bundle branch block	UKB-SAIGE	European	382676	circulatory system	1
6	38650628	T	G	rs4746	GLO1	0.8	0.04	0.16	0.46	Extrinsic allergic alveolitis	UKB-SAIGE	European	397490	respiratory	1
6	38650628	T	G	rs4746	GLO1	0.8	0.014	0.054	0.46	Diseases of lips	UKB-SAIGE	European	404007	digestive	1
6	38650628	T	G	rs4746	GLO1	0.8	-0.0052	0.02	0.46	Ulcer of esophagus	UKB-SAIGE	European	374518	digestive	1
6	38650628	T	G	rs4746	GLO1	0.8	0.0062	0.025	0.46	Other disorders of stomach and duodenum	UKB-SAIGE	European	381528	digestive	1
6	38650628	T	G	rs4746	GLO1	0.8	0.041	0.16	0.46	Vascular disorders of kidney/hypertrophy	UKB-SAIGE	European	397679	genitourinary	1
6	38650628	T	G	rs4746	GLO1	0.8	0.011	0.043	0.46	Postmenopausal atrophic vaginitis	UKB-SAIGE	European	378972	genitourinary	1
6	38650628	T	G	rs4746	GLO1	0.8	0.032	0.12	0.46	Costochondritis	UKB-SAIGE	European	391170	musculoskeletal	1
6	38650628	T	G	rs4746	GLO1	0.8	0.0022	0.0091	0.46	Osteoarthrosis	UKB-SAIGE	European	408961	musculoskeletal	1
6	38650628	T	G	rs4746	GLO1	0.81	0.013	0.056	0.46	Intestinal infection due to C. difficile	UKB-SAIGE	European	400620	infectious diseases	1
6	38650628	T	G	rs4746	GLO1	0.81	-0.013	0.056	0.46	Cancer of mouth	UKB-SAIGE	European	407464	neoplasms	1
6	38650628	T	G	rs4746	GLO1	0.81	-0.018	0.074	0.46	Benign neoplasm of parathyroid gland	UKB-SAIGE	European	407770	neoplasms	1
6	38650628	T	G	rs4746	GLO1	0.81	-0.012	0.048	0.46	Disorders of parathyroid gland	UKB-SAIGE	European	406263	endocrine/metabolic	1
6	38650628	T	G	rs4746	GLO1	0.81	0.013	0.054	0.46	Disorders of the pituitary gland and its hypothalamic control	UKB-SAIGE	European	406079	endocrine/metabolic	1
6	38650628	T	G	rs4746	GLO1	0.81	0.013	0.057	0.46	Crystal arthropathies	UKB-SAIGE	European	405814	endocrine/metabolic	1
6	38650628	T	G	rs4746	GLO1	0.81	-0.02	0.085	0.46	Atherosclerosis of aorta	UKB-SAIGE	European	400877	circulatory system	1
6	38650628	T	G	rs4746	GLO1	0.81	0.0044	0.018	0.46	Dysphagia	UKB-SAIGE	European	375757	digestive	1
6	38650628	T	G	rs4746	GLO1	0.81	0.04	0.16	0.46	Congenital anomalies of breast	UKB-SAIGE	European	401824	genitourinary	1
6	38650628	T	G	rs4746	GLO1	0.81	-0.005	0.021	0.46	Ovarian cyst	UKB-SAIGE	European	382634	genitourinary	1
6	38650628	T	G	rs4746	GLO1	0.81	-0.013	0.057	0.46	Stiffness of joint	UKB-SAIGE	European	403248	musculoskeletal	1
6	38650628	T	G	rs4746	GLO1	0.81	-0.047	0.2	0.46	Anomalies of respiratory system, congenital	UKB-SAIGE	European	408638	congenital anomalies	1
6	38650628	T	G	rs4746	GLO1	0.81	-0.027	0.11	0.46	Fracture of unspecified part of femur	UKB-SAIGE	European	387933	injuries & poisonings	1
6	38650628	T	G	rs4746	GLO1	0.81	-0.0081	0.033	0.46	Fracture of foot	UKB-SAIGE	European	389607	injuries & poisonings	1
6	38650628	T	G	rs4746	GLO1	0.81	0.0029	0.012	0.46	Internal derangement of knee	UKB-SAIGE	European	406887	injuries & poisonings	1
6	38650628	T	G	rs4746	GLO1	0.81	0.0081	0.034	0.46	Complications of cardiac/vascular device, implant, and graft	UKB-SAIGE	European	396718	injuries & poisonings	1
6	38650628	T	G	rs4746	GLO1	0.82	0.021	0.09	0.46	Injury to blood vessels	UKB-SAIGE	European	408961	injuries & poisonings	1
6	38650628	T	G	rs4746	GLO1	0.82	-0.0044	0.02	0.46	Secondary malignancy of lymph nodes	UKB-SAIGE	European	375983	neoplasms	1
6	38650628	T	G	rs4746	GLO1	0.82	-0.039	0.17	0.46	Other persistent mental disorders due to conditions classified elsewhere	UKB-SAIGE	European	402454	mental disorders	1
6	38650628	T	G	rs4746	GLO1	0.82	0.0042	0.018	0.46	Anxiety disorder	UKB-SAIGE	European	371851	mental disorders	1
6	38650628	T	G	rs4746	GLO1	0.82	0.022	0.097	0.46	Essential tremor	UKB-SAIGE	European	395425	neurological	1
6	38650628	T	G	rs4746	GLO1	0.82	-0.043	0.19	0.46	Disturbances of sensation of smell and taste	UKB-SAIGE	European	406271	neurological	1
6	38650628	T	G	rs4746	GLO1	0.82	-0.016	0.07	0.46	Disorders of iris and ciliary body	UKB-SAIGE	European	401650	sense organs	1
6	38650628	T	G	rs4746	GLO1	0.82	0.018	0.081	0.46	Otosclerosis	UKB-SAIGE	European	405198	sense organs	1
6	38650628	T	G	rs4746	GLO1	0.82	-0.02	0.09	0.46	Nonrheumatic aortic valve disorders	UKB-SAIGE	European	402669	circulatory system	1
6	38650628	T	G	rs4746	GLO1	0.82	-0.0046	0.02	0.46	Unstable angina (intermediate coronary syndrome)	UKB-SAIGE	European	382284	circulatory system	1
6	38650628	T	G	rs4746	GLO1	0.82	-0.0057	0.025	0.46	Appendicitis	UKB-SAIGE	European	408769	digestive	1
6	38650628	T	G	rs4746	GLO1	0.82	-0.0027	0.012	0.46	Hemorrhage of rectum and anus	UKB-SAIGE	European	398379	digestive	1
6	38650628	T	G	rs4746	GLO1	0.82	-0.0035	0.015	0.46	Excessive or frequent menstruation	UKB-SAIGE	European	387677	genitourinary	1
6	38650628	T	G	rs4746	GLO1	0.82	-0.015	0.066	0.46	Abnormal granulation tissue	UKB-SAIGE	European	404332	dermatologic	1
6	38650628	T	G	rs4746	GLO1	0.82	0.04	0.18	0.46	Other specified diffuse diseases of connective tissue	UKB-SAIGE	European	399468	dermatologic	1
6	38650628	T	G	rs4746	GLO1	0.82	-0.024	0.1	0.46	Spondylosis with myelopathy	UKB-SAIGE	European	392107	musculoskeletal	1
6	38650628	T	G	rs4746	GLO1	0.82	0.0034	0.015	0.46	Intervertebral disc disorders	UKB-SAIGE	European	401158	musculoskeletal	1
6	38650628	T	G	rs4746	GLO1	0.82	-0.022	0.1	0.46	Open wound of ear	UKB-SAIGE	European	400622	injuries & poisonings	1
6	38650628	T	G	rs4746	GLO1	0.82	0.014	0.063	0.46	Poisoning by anticonvulsants and anti-Parkinsonism drugs	UKB-SAIGE	European	382306	injuries & poisonings	1
6	38650628	T	G	rs4746	GLO1	0.83	-0.04	0.19	0.46	Cancer of intrathoracic organs	UKB-SAIGE	European	406283	neoplasms	1
6	38650628	T	G	rs4746	GLO1	0.83	0.01	0.049	0.46	Anorexia	UKB-SAIGE	European	407327	endocrine/metabolic	1
6	38650628	T	G	rs4746	GLO1	0.83	0.0028	0.013	0.46	Alcohol-related disorders	UKB-SAIGE	European	392277	mental disorders	1
6	38650628	T	G	rs4746	GLO1	0.83	0.014	0.066	0.46	Muscular dystrophies and other myopathies	UKB-SAIGE	European	407322	neurological	1
6	38650628	T	G	rs4746	GLO1	0.83	0.04	0.19	0.46	Optic atrophy	UKB-SAIGE	European	401303	sense organs	1
6	38650628	T	G	rs4746	GLO1	0.83	-0.0032	0.015	0.46	Other symptoms of respiratory system	UKB-SAIGE	European	408961	respiratory	1
6	38650628	T	G	rs4746	GLO1	0.83	-0.023	0.1	0.46	Cellulitis and abscess of oral soft tissues	UKB-SAIGE	European	403504	digestive	1
6	38650628	T	G	rs4746	GLO1	0.83	-0.0077	0.036	0.46	Benign neoplasm of breast	UKB-SAIGE	European	403299	genitourinary	1
6	38650628	T	G	rs4746	GLO1	0.83	-0.034	0.16	0.46	Infective connective tissue disorders	UKB-SAIGE	European	365899	musculoskeletal	1
6	38650628	T	G	rs4746	GLO1	0.83	-0.0043	0.019	0.46	Musculoskeletal symptoms referable to limbs	UKB-SAIGE	European	408961	symptoms	1
6	38650628	T	G	rs4746	GLO1	0.83	-0.028	0.13	0.46	Abnormal results of other function studies (bladder, pancreas, placenta, spleen, etc)	UKB-SAIGE	European	408961	symptoms	1
6	38650628	T	G	rs4746	GLO1	0.83	-0.0054	0.024	0.46	Malaise and fatigue	UKB-SAIGE	European	408961	symptoms	1
6	38650628	T	G	rs4746	GLO1	0.84	-0.018	0.088	0.46	Cancer of larynx	UKB-SAIGE	European	407079	neoplasms	1
6	38650628	T	G	rs4746	GLO1	0.84	0.021	0.1	0.46	Malignant neoplasm of small intestine, including duodenum	UKB-SAIGE	European	393556	neoplasms	1
6	38650628	T	G	rs4746	GLO1	0.84	-0.013	0.067	0.46	Second degree AV block	UKB-SAIGE	European	381372	circulatory system	1
6	38650628	T	G	rs4746	GLO1	0.84	-0.019	0.095	0.46	Wheezing	UKB-SAIGE	European	400054	respiratory	1
6	38650628	T	G	rs4746	GLO1	0.84	0.018	0.091	0.46	Temporomandibular joint disorders	UKB-SAIGE	European	398377	digestive	1
6	38650628	T	G	rs4746	GLO1	0.84	-0.0099	0.05	0.46	Disorders of sweat glands	UKB-SAIGE	European	400072	dermatologic	1
6	38650628	T	G	rs4746	GLO1	0.84	-0.011	0.059	0.46	Cardiac shunt/ heart septal defect	UKB-SAIGE	European	406751	congenital anomalies	1
6	38650628	T	G	rs4746	GLO1	0.84	0.014	0.069	0.46	Spinal cord injury without evidence of spinal bone injury	UKB-SAIGE	European	408690	injuries & poisonings	1
6	38650628	T	G	rs4746	GLO1	0.85	-0.012	0.063	0.46	Lymphoid leukemia, chronic	UKB-SAIGE	European	404972	neoplasms	1
6	38650628	T	G	rs4746	GLO1	0.85	-0.02	0.1	0.46	Folate-deficiency anemia	UKB-SAIGE	European	390212	hematopoietic	1
6	38650628	T	G	rs4746	GLO1	0.85	0.031	0.17	0.46	Secondary thrombocytopenia	UKB-SAIGE	European	406354	hematopoietic	1
6	38650628	T	G	rs4746	GLO1	0.85	0.0029	0.015	0.46	Alcoholism	UKB-SAIGE	European	388323	mental disorders	1
6	38650628	T	G	rs4746	GLO1	0.85	-0.0068	0.037	0.46	Hemiplegia	UKB-SAIGE	European	396709	neurological	1
6	38650628	T	G	rs4746	GLO1	0.85	0.0021	0.011	0.46	Coronary atherosclerosis	UKB-SAIGE	European	397126	circulatory system	1
6	38650628	T	G	rs4746	GLO1	0.85	-0.012	0.06	0.46	Arterial embolism and thrombosis of lower extremity artery	UKB-SAIGE	European	401152	circulatory system	1
6	38650628	T	G	rs4746	GLO1	0.85	-0.011	0.057	0.46	Respiratory abnormalities	UKB-SAIGE	European	408961	respiratory	1
6	38650628	T	G	rs4746	GLO1	0.85	-0.0017	0.0089	0.46	Gastritis and duodenitis	UKB-SAIGE	European	407065	digestive	1
6	38650628	T	G	rs4746	GLO1	0.85	-0.017	0.09	0.46	Chronic interstitial cystitis	UKB-SAIGE	European	380185	genitourinary	1
6	38650628	T	G	rs4746	GLO1	0.85	-0.0046	0.024	0.46	Abnormal findings on examination of urine	UKB-SAIGE	European	408961	genitourinary	1
6	38650628	T	G	rs4746	GLO1	0.85	0.0047	0.025	0.46	Benign mammary dysplasias	UKB-SAIGE	European	405125	genitourinary	1
6	38650628	T	G	rs4746	GLO1	0.85	0.022	0.12	0.46	Other and unspecified complications of birth; puerperium affecting management of mother	UKB-SAIGE	European	406140	pregnancy complications	1
6	38650628	T	G	rs4746	GLO1	0.85	-0.011	0.058	0.46	Cellulitis and abscess of trunk	UKB-SAIGE	European	398237	dermatologic	1
6	38650628	T	G	rs4746	GLO1	0.85	-0.0032	0.017	0.46	Superficial cellulitis and abscess	UKB-SAIGE	European	405086	dermatologic	1
6	38650628	T	G	rs4746	GLO1	0.85	0.015	0.077	0.46	Synoviopathy	UKB-SAIGE	European	379045	musculoskeletal	1
6	38650628	T	G	rs4746	GLO1	0.86	0.0026	0.015	0.46	Intestinal infection	UKB-SAIGE	European	408961	infectious diseases	1
6	38650628	T	G	rs4746	GLO1	0.86	0.016	0.091	0.46	Hyperosmolality and/or hypernatremia	UKB-SAIGE	European	401746	endocrine/metabolic	1
6	38650628	T	G	rs4746	GLO1	0.86	-0.0047	0.026	0.46	Symptoms involving head and neck	UKB-SAIGE	European	408961	mental disorders	1
6	38650628	T	G	rs4746	GLO1	0.86	-0.01	0.058	0.46	Cholesteatoma	UKB-SAIGE	European	405496	sense organs	1
6	38650628	T	G	rs4746	GLO1	0.86	-0.015	0.087	0.46	Acute vascular insufficiency of intestine	UKB-SAIGE	European	400859	circulatory system	1
6	38650628	T	G	rs4746	GLO1	0.86	-0.018	0.1	0.46	Acute sinusitis	UKB-SAIGE	European	406643	respiratory	1
6	38650628	T	G	rs4746	GLO1	0.86	-0.015	0.087	0.46	Impaction of intestine	UKB-SAIGE	European	335050	digestive	1
6	38650628	T	G	rs4746	GLO1	0.86	-0.0044	0.025	0.46	Other disorders of peritoneum	UKB-SAIGE	European	390646	digestive	1
6	38650628	T	G	rs4746	GLO1	0.86	-0.0039	0.023	0.46	Other biliary tract disease	UKB-SAIGE	European	395199	digestive	1
6	38650628	T	G	rs4746	GLO1	0.86	-0.018	0.1	0.46	Symptomatic menopause	UKB-SAIGE	European	378043	genitourinary	1
6	38650628	T	G	rs4746	GLO1	0.86	0.0046	0.026	0.46	Disturbance of skin sensation	UKB-SAIGE	European	406307	dermatologic	1
6	38650628	T	G	rs4746	GLO1	0.86	0.0098	0.057	0.46	Ankylosing spondylitis	UKB-SAIGE	European	365705	musculoskeletal	1
6	38650628	T	G	rs4746	GLO1	0.86	0.0022	0.012	0.46	Peripheral enthesopathies and allied syndromes	UKB-SAIGE	European	393694	musculoskeletal	1
6	38650628	T	G	rs4746	GLO1	0.86	0.012	0.07	0.46	Laxity of ligament or hypermobility syndrome	UKB-SAIGE	European	379127	musculoskeletal	1
6	38650628	T	G	rs4746	GLO1	0.86	-0.012	0.068	0.46	Cystic kidney disease	UKB-SAIGE	European	407161	congenital anomalies	1
6	38650628	T	G	rs4746	GLO1	0.86	0.017	0.098	0.46	Congenital deformities of feet	UKB-SAIGE	European	408041	congenital anomalies	1
6	38650628	T	G	rs4746	GLO1	0.86	-0.02	0.11	0.46	Complications of transplants and reattached limbs	UKB-SAIGE	European	395088	injuries & poisonings	1
6	38650628	T	G	rs4746	GLO1	0.86	0.011	0.061	0.46	Anaphylactic shock NOS	UKB-SAIGE	European	405365	injuries & poisonings	1
6	38650628	T	G	rs4746	GLO1	0.87	-0.011	0.064	0.46	Cancer of brain	UKB-SAIGE	European	407725	neoplasms	1
6	38650628	T	G	rs4746	GLO1	0.87	0.0059	0.035	0.46	Leukemia	UKB-SAIGE	European	406127	neoplasms	1
6	38650628	T	G	rs4746	GLO1	0.87	0.0082	0.049	0.46	Other disorders of middle ear and mastoid	UKB-SAIGE	European	405716	sense organs	1
6	38650628	T	G	rs4746	GLO1	0.87	0.018	0.11	0.46	Acute laryngitis and tracheitis	UKB-SAIGE	European	406613	respiratory	1
6	38650628	T	G	rs4746	GLO1	0.87	-0.012	0.073	0.46	Throat pain	UKB-SAIGE	European	390425	respiratory	1
6	38650628	T	G	rs4746	GLO1	0.87	-0.0037	0.024	0.46	Umbilical hernia	UKB-SAIGE	European	365344	digestive	1
6	38650628	T	G	rs4746	GLO1	0.87	-0.0062	0.038	0.46	Renal failure NOS	UKB-SAIGE	European	399014	genitourinary	1
6	38650628	T	G	rs4746	GLO1	0.87	-0.0076	0.046	0.46	Breast conditions, congenital or relating to hormones	UKB-SAIGE	European	402688	genitourinary	1
6	38650628	T	G	rs4746	GLO1	0.87	-0.023	0.14	0.46	Ankylosis of joint	UKB-SAIGE	European	402735	musculoskeletal	1
6	38650628	T	G	rs4746	GLO1	0.87	-0.011	0.068	0.46	Congenital osteodystrophies	UKB-SAIGE	European	408268	congenital anomalies	1
6	38650628	T	G	rs4746	GLO1	0.88	0.029	0.19	0.46	Intestinal infection due to protozoa	UKB-SAIGE	European	400025	infectious diseases	1
6	38650628	T	G	rs4746	GLO1	0.88	0.004	0.027	0.46	Migraine	UKB-SAIGE	European	401650	neurological	1
6	38650628	T	G	rs4746	GLO1	0.88	-0.0036	0.024	0.46	Hypotension NOS	UKB-SAIGE	European	391423	circulatory system	1
6	38650628	T	G	rs4746	GLO1	0.88	-0.0069	0.046	0.46	Chronic pharyngitis and nasopharyngitis	UKB-SAIGE	European	391011	respiratory	1
6	38650628	T	G	rs4746	GLO1	0.88	-0.005	0.032	0.46	Pulmonary collapse; interstitial and compensatory emphysema	UKB-SAIGE	European	399416	respiratory	1
6	38650628	T	G	rs4746	GLO1	0.88	-0.0011	0.007	0.46	Abdominal hernia	UKB-SAIGE	European	408961	digestive	1
6	38650628	T	G	rs4746	GLO1	0.88	0.0041	0.026	0.46	Skull and face fracture and other intercranial injury	UKB-SAIGE	European	408511	injuries & poisonings	1
6	38650628	T	G	rs4746	GLO1	0.88	-0.01	0.064	0.46	Certain early complications of trauma or procedure	UKB-SAIGE	European	408961	injuries & poisonings	1
6	38650628	T	G	rs4746	GLO1	0.89	-0.0068	0.05	0.46	Alcoholic liver damage	UKB-SAIGE	European	380157	mental disorders	1
6	38650628	T	G	rs4746	GLO1	0.89	0.016	0.12	0.46	Muscular dystrophies	UKB-SAIGE	European	406977	neurological	1
6	38650628	T	G	rs4746	GLO1	0.89	-0.021	0.15	0.46	Disorders of the orbit	UKB-SAIGE	European	401331	sense organs	1
6	38650628	T	G	rs4746	GLO1	0.89	-0.0055	0.041	0.46	Missed abortion/Hydatidiform mole	UKB-SAIGE	European	402197	pregnancy complications	1
6	38650628	T	G	rs4746	GLO1	0.89	0.016	0.12	0.46	Hyperemesis gravidarum	UKB-SAIGE	European	408884	pregnancy complications	1
6	38650628	T	G	rs4746	GLO1	0.89	-0.0068	0.051	0.46	Fracture of patella	UKB-SAIGE	European	388533	injuries & poisonings	1
6	38650628	T	G	rs4746	GLO1	0.9	-0.0065	0.05	0.46	Secondary malignancy of brain/spine	UKB-SAIGE	European	371410	neoplasms	1
6	38650628	T	G	rs4746	GLO1	0.9	0.0078	0.059	0.46	Type 2 diabetes with neurological manifestations	UKB-SAIGE	European	389331	endocrine/metabolic	1
6	38650628	T	G	rs4746	GLO1	0.9	0.0083	0.067	0.46	Fluid overload	UKB-SAIGE	European	401961	endocrine/metabolic	1
6	38650628	T	G	rs4746	GLO1	0.9	-0.0084	0.067	0.46	Iron deficiency anemia secondary to blood loss (chronic)	UKB-SAIGE	European	390482	hematopoietic	1
6	38650628	T	G	rs4746	GLO1	0.9	0.012	0.097	0.46	Myoneural disorders	UKB-SAIGE	European	407065	neurological	1
6	38650628	T	G	rs4746	GLO1	0.9	0.0043	0.033	0.46	Otitis media	UKB-SAIGE	European	406712	sense organs	1
6	38650628	T	G	rs4746	GLO1	0.9	-0.0015	0.012	0.46	Inguinal hernia	UKB-SAIGE	European	377612	digestive	1
6	38650628	T	G	rs4746	GLO1	0.9	0.0036	0.028	0.46	Blood in stool	UKB-SAIGE	European	387796	digestive	1
6	38650628	T	G	rs4746	GLO1	0.9	-0.012	0.089	0.46	Nephritis and nephropathy without mention of glomerulonephritis	UKB-SAIGE	European	397854	genitourinary	1
6	38650628	T	G	rs4746	GLO1	0.9	-0.012	0.089	0.46	Nephritis and nephropathy with pathological lesion	UKB-SAIGE	European	397854	genitourinary	1
6	38650628	T	G	rs4746	GLO1	0.9	-0.0043	0.034	0.46	Dysmenorrhea	UKB-SAIGE	European	379644	genitourinary	1
6	38650628	T	G	rs4746	GLO1	0.9	0.0049	0.04	0.46	Malunion and nonunion of fracture	UKB-SAIGE	European	392309	musculoskeletal	1
6	38650628	T	G	rs4746	GLO1	0.9	0.011	0.09	0.46	Acquired deformities of finger	UKB-SAIGE	European	395162	musculoskeletal	1
6	38650628	T	G	rs4746	GLO1	0.91	-0.0036	0.031	0.46	Cervical intraepithelial neoplasia [CIN] [Cervical dysplasia]	UKB-SAIGE	European	383992	neoplasms	1
6	38650628	T	G	rs4746	GLO1	0.91	-0.0056	0.049	0.46	Benign neoplasm of brain and other parts of nervous system	UKB-SAIGE	European	408067	neoplasms	1
6	38650628	T	G	rs4746	GLO1	0.91	0.0074	0.068	0.46	Other disorders of thyroid	UKB-SAIGE	European	391866	endocrine/metabolic	1
6	38650628	T	G	rs4746	GLO1	0.91	0.022	0.2	0.46	Lipoprotein disorders	UKB-SAIGE	European	407588	endocrine/metabolic	1
6	38650628	T	G	rs4746	GLO1	0.91	-0.015	0.13	0.46	Retinal hemorrhage/ischemia	UKB-SAIGE	European	396975	sense organs	1
6	38650628	T	G	rs4746	GLO1	0.91	-0.0022	0.018	0.46	Vertiginous syndromes and other disorders of vestibular system	UKB-SAIGE	European	408961	sense organs	1
6	38650628	T	G	rs4746	GLO1	0.91	-0.012	0.11	0.46	Hypertensive heart disease	UKB-SAIGE	European	330535	circulatory system	1
6	38650628	T	G	rs4746	GLO1	0.91	-0.0089	0.078	0.46	Ventricular fibrillation and flutter	UKB-SAIGE	European	381252	circulatory system	1
6	38650628	T	G	rs4746	GLO1	0.91	0.0047	0.039	0.46	Cervicitis and endocervicitis	UKB-SAIGE	European	401080	genitourinary	1
6	38650628	T	G	rs4746	GLO1	0.91	-0.0016	0.014	0.46	Polyp of female genital organs	UKB-SAIGE	European	407265	genitourinary	1
6	38650628	T	G	rs4746	GLO1	0.91	0.0063	0.058	0.46	Osteoarthrosis, generalized	UKB-SAIGE	European	381121	musculoskeletal	1
6	38650628	T	G	rs4746	GLO1	0.91	0.0063	0.058	0.46	Other congenital musculoskeletal anomalies	UKB-SAIGE	European	408425	congenital anomalies	1
6	38650628	T	G	rs4746	GLO1	0.92	-0.0096	0.09	0.46	Cancer of oropharynx	UKB-SAIGE	European	407067	neoplasms	1
6	38650628	T	G	rs4746	GLO1	0.92	0.004	0.04	0.46	Malignant neoplasm of uterus	UKB-SAIGE	European	383251	neoplasms	1
6	38650628	T	G	rs4746	GLO1	0.92	-0.012	0.12	0.46	Polydipsia	UKB-SAIGE	European	401634	endocrine/metabolic	1
6	38650628	T	G	rs4746	GLO1	0.92	-0.0018	0.017	0.46	Anxiety disorders	UKB-SAIGE	European	372415	mental disorders	1
6	38650628	T	G	rs4746	GLO1	0.92	-0.015	0.15	0.46	Eating disorder	UKB-SAIGE	European	365566	mental disorders	1
6	38650628	T	G	rs4746	GLO1	0.92	-0.014	0.15	0.46	Eating disorder	UKB-SAIGE	European	408961	mental disorders	1
6	38650628	T	G	rs4746	GLO1	0.92	-0.0028	0.027	0.46	Nonrheumatic mitral valve disorders	UKB-SAIGE	European	405313	circulatory system	1
6	38650628	T	G	rs4746	GLO1	0.92	-0.0014	0.014	0.46	Chronic airway obstruction	UKB-SAIGE	European	386007	respiratory	1
6	38650628	T	G	rs4746	GLO1	0.92	-0.0036	0.034	0.46	Gingival and periodontal diseases	UKB-SAIGE	European	399878	digestive	1
6	38650628	T	G	rs4746	GLO1	0.92	-0.0012	0.012	0.46	Cholelithiasis and cholecystitis	UKB-SAIGE	European	407532	digestive	1
6	38650628	T	G	rs4746	GLO1	0.92	-0.011	0.11	0.46	Venous/cerebrovascular complications embolism in pregnancy and the puerperium	UKB-SAIGE	European	408645	pregnancy complications	1
6	38650628	T	G	rs4746	GLO1	0.92	-0.0013	0.013	0.46	Osteoarthrosis NOS	UKB-SAIGE	European	392958	musculoskeletal	1
6	38650628	T	G	rs4746	GLO1	0.92	-0.0075	0.072	0.46	Dermatitis due to solar radiation	UKB-SAIGE	European	405207	injuries & poisonings	1
6	38650628	T	G	rs4746	GLO1	0.92	-0.0074	0.073	0.46	Urticaria	UKB-SAIGE	European	405190	injuries & poisonings	1
6	38650628	T	G	rs4746	GLO1	0.93	0.0038	0.041	0.46	Viral hepatitis	UKB-SAIGE	European	404531	infectious diseases	1
6	38650628	T	G	rs4746	GLO1	0.93	0.0068	0.075	0.46	Psychogenic disorder	UKB-SAIGE	European	365830	mental disorders	1
6	38650628	T	G	rs4746	GLO1	0.93	0.004	0.047	0.46	Epilepsy	UKB-SAIGE	European	396110	neurological	1
6	38650628	T	G	rs4746	GLO1	0.93	0.003	0.033	0.46	Ptosis of eyelid	UKB-SAIGE	European	401140	sense organs	1
6	38650628	T	G	rs4746	GLO1	0.93	-0.004	0.047	0.46	Epiphora	UKB-SAIGE	European	402144	sense organs	1
6	38650628	T	G	rs4746	GLO1	0.93	-0.017	0.18	0.46	Other pulmonary inflamation or edema	UKB-SAIGE	European	397472	respiratory	1
6	38650628	T	G	rs4746	GLO1	0.93	-0.0067	0.081	0.46	Symptoms involving respiratory system and other chest symptoms	UKB-SAIGE	European	399833	respiratory	1
6	38650628	T	G	rs4746	GLO1	0.93	0.00082	0.0094	0.46	Diverticulosis and diverticulitis	UKB-SAIGE	European	362094	digestive	1
6	38650628	T	G	rs4746	GLO1	0.93	0.013	0.14	0.46	Liver replaced by transplant	UKB-SAIGE	European	400151	digestive	1
6	38650628	T	G	rs4746	GLO1	0.93	-0.0038	0.044	0.46	Hemorrhage in early pregnancy	UKB-SAIGE	European	402029	pregnancy complications	1
6	38650628	T	G	rs4746	GLO1	0.93	0.015	0.18	0.46	Circumscribed scleroderma	UKB-SAIGE	European	403936	dermatologic	1
6	38650628	T	G	rs4746	GLO1	0.93	0.004	0.046	0.46	Ingrowing nail	UKB-SAIGE	European	403327	dermatologic	1
6	38650628	T	G	rs4746	GLO1	0.93	0.0091	0.1	0.46	Flat foot	UKB-SAIGE	European	395107	musculoskeletal	1
6	38650628	T	G	rs4746	GLO1	0.93	0.015	0.16	0.46	Congenital cataract and lens anomalies	UKB-SAIGE	European	408470	congenital anomalies	1
6	38650628	T	G	rs4746	GLO1	0.94	-0.0064	0.086	0.46	Mycoses	UKB-SAIGE	European	406569	infectious diseases	1
6	38650628	T	G	rs4746	GLO1	0.94	0.0041	0.053	0.46	Cancer of esophagus	UKB-SAIGE	European	394092	neoplasms	1
6	38650628	T	G	rs4746	GLO1	0.94	-0.0022	0.027	0.46	Hypovolemia	UKB-SAIGE	European	404340	endocrine/metabolic	1
6	38650628	T	G	rs4746	GLO1	0.94	-0.0029	0.042	0.46	Other deficiency anemia	UKB-SAIGE	European	391159	hematopoietic	1
6	38650628	T	G	rs4746	GLO1	0.94	-0.0029	0.042	0.46	Nerve root and plexus disorders	UKB-SAIGE	European	395206	neurological	1
6	38650628	T	G	rs4746	GLO1	0.94	0.0018	0.022	0.46	Heart valve disorders	UKB-SAIGE	European	406660	circulatory system	1
6	38650628	T	G	rs4746	GLO1	0.94	-0.0056	0.072	0.46	Peripheral angiopathy in diseases classified elsewhere	UKB-SAIGE	European	400980	circulatory system	1
6	38650628	T	G	rs4746	GLO1	0.94	-0.0063	0.078	0.46	Influenza	UKB-SAIGE	European	398866	respiratory	1
6	38650628	T	G	rs4746	GLO1	0.94	0.0087	0.12	0.46	Diverticulum of esophagus, acquired	UKB-SAIGE	European	369428	digestive	1
6	38650628	T	G	rs4746	GLO1	0.94	-0.00074	0.01	0.46	Functional digestive disorders	UKB-SAIGE	European	356921	digestive	1
6	38650628	T	G	rs4746	GLO1	0.94	-0.0019	0.027	0.46	Other disorders of male genital organs	UKB-SAIGE	European	391927	genitourinary	1
6	38650628	T	G	rs4746	GLO1	0.94	-0.0025	0.032	0.46	Other nonmalignant breast conditions	UKB-SAIGE	European	408961	genitourinary	1
6	38650628	T	G	rs4746	GLO1	0.94	-0.0054	0.076	0.46	Other allied disorders of spine	UKB-SAIGE	European	392268	musculoskeletal	1
6	38650628	T	G	rs4746	GLO1	0.94	-0.0062	0.078	0.46	Loose body in joint	UKB-SAIGE	European	402967	musculoskeletal	1
6	38650628	T	G	rs4746	GLO1	0.94	-0.013	0.16	0.46	Other specified congenital anomalies of nervous system	UKB-SAIGE	European	408474	congenital anomalies	1
6	38650628	T	G	rs4746	GLO1	0.94	0.0018	0.023	0.46	Open wounds of head; neck; and trunk	UKB-SAIGE	European	404263	injuries & poisonings	1
6	38650628	T	G	rs4746	GLO1	0.95	-0.0064	0.11	0.46	Testicular dysfunction	UKB-SAIGE	European	405554	endocrine/metabolic	1
6	38650628	T	G	rs4746	GLO1	0.95	-0.011	0.16	0.46	Rickets or osteomalacia	UKB-SAIGE	European	406569	endocrine/metabolic	1
6	38650628	T	G	rs4746	GLO1	0.95	-0.0012	0.02	0.46	Epilepsy, recurrent seizures, convulsions	UKB-SAIGE	European	400296	neurological	1
6	38650628	T	G	rs4746	GLO1	0.95	-0.0069	0.11	0.46	Aneurysm of artery of lower extremity	UKB-SAIGE	European	400764	circulatory system	1
6	38650628	T	G	rs4746	GLO1	0.95	-0.0016	0.025	0.46	Appendiceal conditions	UKB-SAIGE	European	408961	digestive	1
6	38650628	T	G	rs4746	GLO1	0.95	0.00052	0.0092	0.46	Diaphragmatic hernia	UKB-SAIGE	European	388743	digestive	1
6	38650628	T	G	rs4746	GLO1	0.95	-0.0078	0.12	0.46	Shock	UKB-SAIGE	European	408961	symptoms	1
6	38650628	T	G	rs4746	GLO1	0.95	0.0018	0.031	0.46	Dislocation	UKB-SAIGE	European	393551	injuries & poisonings	1
6	38650628	T	G	rs4746	GLO1	0.96	-0.0092	0.17	0.46	Infectious mononucleosis	UKB-SAIGE	European	403384	infectious diseases	1
6	38650628	T	G	rs4746	GLO1	0.96	0.0025	0.051	0.46	Hyperparathyroidism	UKB-SAIGE	European	406167	endocrine/metabolic	1
6	38650628	T	G	rs4746	GLO1	0.96	0.006	0.13	0.46	Transient mental disorders due to conditions classified elsewhere	UKB-SAIGE	European	402504	mental disorders	1
6	38650628	T	G	rs4746	GLO1	0.96	-0.004	0.083	0.46	Other CNS infection and poliomyelitis	UKB-SAIGE	European	408177	neurological	1
6	38650628	T	G	rs4746	GLO1	0.96	0.0019	0.038	0.46	Other conditions of brain	UKB-SAIGE	European	396635	neurological	1
6	38650628	T	G	rs4746	GLO1	0.96	-0.0029	0.064	0.46	Uveitis, noninfectious or NOS	UKB-SAIGE	European	399792	sense organs	1
6	38650628	T	G	rs4746	GLO1	0.96	-0.0033	0.074	0.46	Disorders of optic nerve and visual pathways	UKB-SAIGE	European	401615	sense organs	1
6	38650628	T	G	rs4746	GLO1	0.96	0.0025	0.046	0.46	Orchitis and epididymitis	UKB-SAIGE	European	390355	genitourinary	1
6	38650628	T	G	rs4746	GLO1	0.96	-0.0029	0.054	0.46	Other signs and symptoms in breast	UKB-SAIGE	European	407682	genitourinary	1
6	38650628	T	G	rs4746	GLO1	0.96	0.0012	0.027	0.46	Degeneration of intervertebral disc	UKB-SAIGE	European	394763	musculoskeletal	1
6	38650628	T	G	rs4746	GLO1	0.96	-0.0034	0.066	0.46	Congenital anomalies of female genital organs	UKB-SAIGE	European	407188	congenital anomalies	1
6	38650628	T	G	rs4746	GLO1	0.97	-0.0015	0.041	0.46	Vitamin deficiency	UKB-SAIGE	European	407700	endocrine/metabolic	1
6	38650628	T	G	rs4746	GLO1	0.97	-0.0017	0.052	0.46	Pernicious anemia	UKB-SAIGE	European	390780	hematopoietic	1
6	38650628	T	G	rs4746	GLO1	0.97	0.0049	0.13	0.46	Spinocerebellar disease	UKB-SAIGE	European	395325	neurological	1
6	38650628	T	G	rs4746	GLO1	0.97	-0.0012	0.039	0.46	Multiple sclerosis	UKB-SAIGE	European	396565	neurological	1
6	38650628	T	G	rs4746	GLO1	0.97	0.0016	0.038	0.46	Disorders of vitreous body	UKB-SAIGE	European	402617	sense organs	1
6	38650628	T	G	rs4746	GLO1	0.97	0.0025	0.063	0.46	Chronic pancreatitis	UKB-SAIGE	European	406785	digestive	1
6	38650628	T	G	rs4746	GLO1	0.97	0.001	0.025	0.46	Calculus of kidney	UKB-SAIGE	European	404196	genitourinary	1
6	38650628	T	G	rs4746	GLO1	0.97	-0.0018	0.049	0.46	Hypertrophy of breast (Gynecomastia)	UKB-SAIGE	European	402600	genitourinary	1
6	38650628	T	G	rs4746	GLO1	0.97	-0.001	0.032	0.46	Irregular menstrual cycle	UKB-SAIGE	European	379846	genitourinary	1
6	38650628	T	G	rs4746	GLO1	0.97	-0.0007	0.022	0.46	Obstetrical/birth trauma	UKB-SAIGE	European	406372	pregnancy complications	1
6	38650628	T	G	rs4746	GLO1	0.97	-0.0015	0.04	0.46	Mechanical complication of unspecified genitourinary device, implant, and graft	UKB-SAIGE	European	396170	injuries & poisonings	1
6	38650628	T	G	rs4746	GLO1	0.98	-0.0035	0.17	0.46	Arthropod-borne diseases	UKB-SAIGE	European	408499	infectious diseases	1
6	38650628	T	G	rs4746	GLO1	0.98	0.0032	0.14	0.46	Cancer of major salivary glands	UKB-SAIGE	European	406925	neoplasms	1
6	38650628	T	G	rs4746	GLO1	0.98	-0.00085	0.033	0.46	Thyrotoxicosis with or without goiter	UKB-SAIGE	European	393289	endocrine/metabolic	1
6	38650628	T	G	rs4746	GLO1	0.98	0.0051	0.18	0.46	Other hemoglobinopathies	UKB-SAIGE	European	390083	hematopoietic	1
6	38650628	T	G	rs4746	GLO1	0.98	-0.0016	0.068	0.46	Alteration of consciousness	UKB-SAIGE	European	402823	mental disorders	1
6	38650628	T	G	rs4746	GLO1	0.98	0.00044	0.02	0.46	Septal Deviations/Turbinate Hypertrophy	UKB-SAIGE	European	394984	respiratory	1
6	38650628	T	G	rs4746	GLO1	0.98	-0.0019	0.072	0.46	Stomatitis and mucositis (ulcerative)	UKB-SAIGE	European	403715	digestive	1
6	38650628	T	G	rs4746	GLO1	0.98	0.00026	0.0094	0.46	Diverticulosis	UKB-SAIGE	European	362051	digestive	1
6	38650628	T	G	rs4746	GLO1	0.98	-0.00072	0.025	0.46	Peritoneal adhesions (postoperative) (postinfection)	UKB-SAIGE	European	390446	digestive	1
6	38650628	T	G	rs4746	GLO1	0.98	0.0022	0.071	0.46	Unspecified osteomyelitis	UKB-SAIGE	European	366220	musculoskeletal	1
6	38650628	T	G	rs4746	GLO1	0.98	0.00032	0.016	0.46	Spondylosis and allied disorders	UKB-SAIGE	European	399847	musculoskeletal	1
6	38650628	T	G	rs4746	GLO1	0.98	-0.0029	0.11	0.46	Congenital anomalies of peripheral vascular system	UKB-SAIGE	European	406333	congenital anomalies	1
6	38650628	T	G	rs4746	GLO1	0.98	0.00086	0.029	0.46	Fracture of ankle and foot	UKB-SAIGE	European	390104	injuries & poisonings	1
6	38650628	T	G	rs4746	GLO1	0.99	0.00048	0.081	0.46	Congenital deficiency of other clotting factors (including factor VII)	UKB-SAIGE	European	406586	hematopoietic	1
6	38650628	T	G	rs4746	GLO1	0.99	0.00095	0.072	0.46	Other and unspecified coagulation defects	UKB-SAIGE	European	406668	hematopoietic	1
6	38650628	T	G	rs4746	GLO1	0.99	0.00073	0.044	0.46	Bipolar	UKB-SAIGE	European	366540	mental disorders	1
6	38650628	T	G	rs4746	GLO1	0.99	0.00049	0.074	0.46	Coma	UKB-SAIGE	European	395570	neurological	1
6	38650628	T	G	rs4746	GLO1	0.99	-0.0027	0.16	0.46	Hereditary retinal dystrophies	UKB-SAIGE	European	396942	sense organs	1
6	38650628	T	G	rs4746	GLO1	0.99	0.00016	0.021	0.46	Rheumatic disease of the heart valves	UKB-SAIGE	European	407316	circulatory system	1
6	38650628	T	G	rs4746	GLO1	0.99	0.0013	0.1	0.46	Acute bronchitis and bronchiolitis	UKB-SAIGE	European	398732	respiratory	1
6	38650628	T	G	rs4746	GLO1	0.99	-0.00026	0.041	0.46	Periodontitis (acute or chronic)	UKB-SAIGE	European	399358	digestive	1
6	38650628	T	G	rs4746	GLO1	0.99	0.00017	0.015	0.46	Noninflammatory female genital disorders	UKB-SAIGE	European	408961	genitourinary	1
6	38650628	T	G	rs4746	GLO1	0.99	0.00048	0.051	0.46	Other dyschromia	UKB-SAIGE	European	403455	dermatologic	1
6	38650628	T	G	rs4746	GLO1	0.99	0.002	0.13	0.46	Alopecia	UKB-SAIGE	European	402484	dermatologic	1
6	38650628	T	G	rs4746	GLO1	0.99	-0.00072	0.058	0.46	Hyperhidrosis	UKB-SAIGE	European	399847	dermatologic	1
6	38650628	T	G	rs4746	GLO1	0.99	0.00053	0.036	0.46	Hallux rigidus	UKB-SAIGE	European	396475	musculoskeletal	1
6	38650628	T	G	rs4746	GLO1	0.99	0.0012	0.13	0.46	Toxic effect of noxious substances eaten as food	UKB-SAIGE	European	408481	injuries & poisonings	1
6	38650628	T	G	rs4746	GLO1	1	0.00059	0.12	0.46	Helminthiases	UKB-SAIGE	European	408558	infectious diseases	1
6	38650628	T	G	rs4746	GLO1	1	3.1e-05	0.011	0.46	Benign neoplasm of colon	UKB-SAIGE	European	406215	neoplasms	1
6	38650628	T	G	rs4746	GLO1	1	-8e-05	0.037	0.46	Disorders of external ear	UKB-SAIGE	European	408961	sense organs	1
6	38650628	T	G	rs4746	GLO1	1	-7.6e-05	0.022	0.46	Occlusion of cerebral arteries	UKB-SAIGE	European	403151	circulatory system	1
6	38650628	T	G	rs4746	GLO1	1	-0.0003	0.06	0.46	Gangrene	UKB-SAIGE	European	408961	symptoms	1

## Sheet: Table S6
Supplementary table S6 - All candidate drugs predicted by DSigDB
Drug Names	Collection	P-value	p_Bonferroni adjusted
2-mercaptoethanol	TTD 00000601	0.00059998	0.0162
Gambierol	CTD 00003965	0.00064998	0.01755
methylglyoxal	CTD 00006677	0.00069998	0.0189
indomethacin	NA	0.00115	0.03105
L-methionine	CTD 00006293	0.0012	0.0324
FERRIC AMMONIUM CITRATE	CTD 00000709	0.00125	0.03375
kaempferol	TTD 00008767	0.0017	0.0459
methylglyoxal	BOSS	0.00205	0.05535
baicalein	TTD 00002293	0.0022	0.0594
okadaic acid	CTD 00007275	0.00495	0.1336
deferoxamine	CTD 00005759	0.00615	0.166
oxiglutatione	BOSS	0.00625	0.1687
glycerol	BOSS	0.00915	0.247
L-proline	BOSS	0.0092	0.2484
Ethylparaben	BOSS	0.0093	0.2511
Erythorbic acid	BOSS	0.00935	0.2524
glutathione	BOSS	0.0095	0.2565
Uranium acetate	CTD 00000229	0.01215	0.328
URANIUM	CTD 00006964	0.0123	0.3321
troglitazone	CTD 00002415	0.03255	0.8788
doxorubicin	CTD 00005874	0.0375	1
Silica	CTD 00006678	0.0449	1
Arsenenous acid	CTD 00000922	0.06415	1
quercetin	CTD 00006679	0.1579	1
Tetradioxin	CTD 00006848	0.1884	1
benzo[a]pyrene	CTD 00005488	0.2212	1
Copper sulfate	CTD 00007279	0.3008	1

## Sheet: Table S7
Supplementary table S7 - Summary of datasets used in the study.
Data source	Dataset	Cohort/PubMed ID	Sample size
Finngen_R12_G6_RLS	Restless Legs Syndrome	Finngen	500348
Verma et al.(2024)	Restless Legs Syndrome	PMID:39024449	443920
Wingo et al. (2021)	Brain pQTL cohort1	ROS/MAP	376
Beach et al (2015) & Wingo et al (2021)	Brain pQTL cohort2	Banner	152
Fromer et al (2016)	Brain eQTL	CommonMind Consortium	452
UK Biobank pQTL	Blood pQTL	UK Biobank Pharma Proteomics Project	54219
eQTLGen eQTL	Blood eQTL	eQTLGen Consortium	31684
Zhou et al (2018)	783 Phenotypes	UK Biobank	408961
